# Supplementary material for: High Performance of Photosynthesis and Osmotic Adjustment Are Associated With Salt Tolerance Ability in Rice Carrying Drought Tolerance QTL: Physiological and Co-expression Network Analysis
Source: Front Plant Sci. 2018 Aug 6;9:1135. doi: 10.3389/fpls.2018.01135 (PMC6088249; doi:10.3389/fpls.2018.01135)
Supplement: Supplementary file 1 [file Table_1.XLSX]

## Sheet: Sheet1
Supplementary A
Genotype data of CSSL KDML105DT-QTL8
Entry	Plant No.	Generation	BC5F2:3	Genotypes of Chr.8 Markers
			Pedigree	RM210	RM5353	RM80	RM149	RM3845	RM1345	RM1615	RM447	RM3480	RM4153
94	1261	BC5F3	O5-1-7-10-1	1	1	1	1	1	1	1	1	5	1
95	1301	BC5F3	O5-1-7-39-1	1	1	1	1	1	1	1	5	5	1
1 = homozygous KD
5 = homozygous C103
(-) = missing data
