# Supplementary material for: High Performance of Photosynthesis and Osmotic Adjustment Are Associated With Salt Tolerance Ability in Rice Carrying Drought Tolerance QTL: Physiological and Co-expression Network Analysis
Source: Front Plant Sci. 2018 Aug 6;9:1135. doi: 10.3389/fpls.2018.01135 (PMC6088249; doi:10.3389/fpls.2018.01135)
Supplement: Supplementary file 2 [file Table_2.XLSX]

## Sheet: RM447
Supplementary B
List of putative genes found in CSSL8-95 (RM447)
Gene id	annotation
LOC_Os08g41650	expressed protein
LOC_Os08g41660	hypothetical protein
LOC_Os08g41670	uncharacterized protein family UPF0016 domain containing protein, expressed
LOC_Os08g41680	expressed protein
LOC_Os08g41690	expressed protein
LOC_Os08g41700	expressed protein
LOC_Os08g41710	FHA domain containing protein, putative, expressed
LOC_Os08g41720	auxin efflux carrier component, putative
LOC_Os08g41730	peptidase, T1 family, putative, expressed
LOC_Os08g41740	cystathionin beta synthase protein, putative
LOC_Os08g41750	OsFBX303 - F-box domain containing protein, expressed
LOC_Os08g41760	OsFBX304 - F-box domain containing protein, expressed
LOC_Os08g41770	hypothetical protein
LOC_Os08g41780	triacylglycerol lipase precursor, putative, expressed
LOC_Os08g41790	phosphoribulokinase/Uridine kinase family protein, expressed
LOC_Os08g41800	regulatory protein, putative, expressed
LOC_Os08g41810	ribosomal protein L22, putative, expressed
LOC_Os08g41820	exo70 exocyst complex subunit domain containing protein, expressed
LOC_Os08g41830	sulfite oxidase, putative, expressed
LOC_Os08g41840	expressed protein
LOC_Os08g41850	expressed protein
LOC_Os08g41860	hypothetical protein
LOC_Os08g41870	hypothetical protein
LOC_Os08g41880	nucleotide pyrophosphatase/phosphodiesterase, putative, expressed
LOC_Os08g41890	microtubule associated protein, putative, expressed
LOC_Os08g41900	expressed protein
LOC_Os08g41910	Sua5/YciO/YrdC/YwlC family protein, putative, expressed
LOC_Os08g41920	retrotransposon protein, putative, unclassified
LOC_Os08g41930	retrotransposon protein, putative, unclassified
LOC_Os08g41940	OsSPL16 - SBP-box gene family member, expressed
LOC_Os08g41950	OsMADS7 - MADS-box family gene with MIKCc type-box,
LOC_Os08g41960	OsMADS37 - MADS-box family gene with MIKC* type-box,
LOC_Os08g41980	conserved hypothetical protein
LOC_Os08g41990	aminotransferase, putative, expressed
LOC_Os08g42000	nuclear transport factor, putative, expressed
LOC_Os08g42010	nodulin, putative, expressed
LOC_Os08g42020	zinc ion binding protein, putative, expressed
LOC_Os08g42030	peroxidase precursor, putative, expressed
LOC_Os08g42040	LTPL80 - Protease inhibitor/seed storage/LTP family protein precursor,
LOC_Os08g42050	emp24/gp25L/p24 family protein, putative, expressed
LOC_Os08g42060	hypothetical protein
LOC_Os08g42070	hypothetical protein
LOC_Os08g42080	ACR5, putative, expressed
LOC_Os08g42090	retrotransposon protein, putative, Ty1-copia subclass
LOC_Os08g42100	ACT domain containing protein, expressed
LOC_Os08g42110	expressed protein
LOC_Os08g42120	transposon protein, putative, unclassified
LOC_Os08g42130	retrotransposon protein, putative, unclassified
LOC_Os08g42140	retrotransposon protein, putative, unclassified
LOC_Os08g42150	zinc transporter 2 precursor, putative
LOC_Os08g42160	retrotransposon protein, putative, unclassified
LOC_Os08g42170	zinc transporter 2 precursor, putative, expressed
LOC_Os08g42180	conserved hypothetical protein
LOC_Os08g42189	expressed protein
LOC_Os08g42198	auxin responsive protein, putative, expressed
LOC_Os08g42210	expressed protein
LOC_Os08g42220	hypothetical protein
LOC_Os08g42230	transposon protein, putative, CACTA, En/Spm sub-class
LOC_Os08g42240	conserved hypothetical protein
LOC_Os08g42250	transposon protein, putative, CACTA, En/Spm sub-class
LOC_Os08g42259	hypothetical protein
LOC_Os08g42268	expressed protein
LOC_Os08g42277	OsSAUR35 - Auxin-responsive SAUR gene family member
LOC_Os08g42290	expressed protein
LOC_Os08g42299	hypothetical protein
LOC_Os08g42310	expressed protein
LOC_Os08g42320	expressed protein
LOC_Os08g42330	conserved hypothetical protein
LOC_Os08g42340	conserved hypothetical protein
LOC_Os08g42350	nodulin MtN3 family protein, putative, expressed
LOC_Os08g42360	hypothetical protein
LOC_Os08g42370	zinc finger DHHC domain-containing protein, putative, expressed
LOC_Os08g42380	mitochondrial import inner membrane translocase subunit Tim, putative,
LOC_Os08g42390	glycerophosphoryl diester phosphodiesterase family protein, putative, expressed
LOC_Os08g42400	no apical meristem protein, putative, expressed
LOC_Os08g42410	transketolase, putative, expressed
LOC_Os08g42420	expressed protein
LOC_Os08g42430	membrane associated DUF588 domain containing protein, putative, expressed
LOC_Os08g42440	CCT/B-box zinc finger protein, putative, expressed

## Sheet: RM3480
			Supplementary Material B
High performance of photosynthesis and osmotic adjustment are associated with salt tolerance ability
in rice carrying drought tolerance QTL: physiological and co-expression network analysis
Noppawan Nounjan1, Varodom Charoensawan2,3, Pakkanan Chansongkrow2, Jonaliza L. Siangliw4, Theerayut Toojinda4, Supachitra Chadchawan5, Piyada Theerakulpisut1*
* Correspondence: Piyada Theerakulpisut: piythe@kku.ac.th
List of putative genes found in CSSL8-94 and CSSL8-95 (RM3480)
Gene id	annotation
LOC_Os08g42950	haloacid dehalogenase-like hydrolase family protein, putative, expressed
LOC_Os08g42960	ankyrin repeat-containing protein, putative, expressed
LOC_Os08g42980	la domain containing protein, expressed
LOC_Os08g42990	expressed protein
LOC_Os08g43000	CC-NBS-LRR, putative, expressed
LOC_Os08g43010	disease resistance RPP13-like protein 1, putative, expressed
LOC_Os08g43020	transferase family protein, putative
LOC_Os08g43030	retrotransposon protein, putative, unclassified
LOC_Os08g43040	transferase family protein, putative, expressed
LOC_Os08g43050	disease resistance protein RGA2, putative, expressed
LOC_Os08g43060	expressed protein
LOC_Os08g43070	helix-loop-helix DNA-binding domain containing protein
LOC_Os08g43080	POLD4B - Putative DNA polymerase delta complex subunit
LOC_Os08g43090	bZIP family transcription factor, putative, expressed
LOC_Os08g43100	hypothetical protein
LOC_Os08g43110	retrotransposon protein, putative, unclassified, expressed
LOC_Os08g43120	Plant PDR ABC transporter associated domain containing protein,
LOC_Os08g43130	NAP1, putative, expressed
LOC_Os08g43140	expressed protein
LOC_Os08g43150	expressed protein
LOC_Os08g43160	TCP family transcription factor, putative, expressed
LOC_Os08g43170	hydroxymethylglutaryl-CoA synthase, putative, expressed
LOC_Os08g43180	expressed protein
LOC_Os08g43190	dehydrogenase, putative, expressed
LOC_Os08g43200	dehydration-responsive element-binding protein, putative, expressed
LOC_Os08g43210	AP2 domain containing protein, expressed
LOC_Os08g43220	OsFBX305 - F-box domain containing protein
LOC_Os08g43230	TraB family protein, putative, expressed
LOC_Os08g43240	LTPL97 - Protease inhibitor/seed storage/LTP family protein precursor,
LOC_Os08g43250	MATE efflux family protein, putative, expressed
LOC_Os08g43260	hypothetical protein
LOC_Os08g43270	BAG domain-containing protein, putative, expressed
LOC_Os08g43280	hypothetical protein
LOC_Os08g43290	LTPL44 - Protease inhibitor/seed storage/LTP family protein precursor,
LOC_Os08g43300	UBX domain-containing protein, putative, expressed
LOC_Os08g43310	PE-PGRS FAMILY PROTEIN, putative
LOC_Os08g43320	OsRhmbd14 - Putative Rhomboid homologue, expressed
LOC_Os08g43334	HSF-type DNA-binding domain containing protein, expressed
LOC_Os08g43350	NC domain-containing protein, putative, expressed
LOC_Os08g43360	RNA recognition motif containing protein, putative, expressed
LOC_Os08g43370	6-phosphogluconolactonase, putative, expressed
LOC_Os08g43380	TBC domain containing protein, expressed
LOC_Os08g43390	cytochrome P450, putative, expressed
LOC_Os08g43400	kinesin motor domain containing protein, expressed
LOC_Os08g43410	LRP1, putative, expressed
LOC_Os08g43420	hypothetical protein
LOC_Os08g43430	CXE carboxylesterase, putative, expressed
LOC_Os08g43440	cytochrome P450, putative, expressed
LOC_Os08g43450	MYB-like protein 1, putative, expressed
LOC_Os08g43460	expressed protein
LOC_Os08g43470	ER lumen protein retaining receptor, putative, expressed
LOC_Os08g43480	zinc finger, C3HC4 type family protein, expressed
LOC_Os08g43490	heat shock protein DnaJ, putative, expressed
LOC_Os08g43500	armadillo/beta-catenin repeat family protein, putative, expressed
LOC_Os08g43510	thaumatin, putative, expressed
LOC_Os08g43520	retrotransposon protein, putative, Ty1-copia subclass
LOC_Os08g43530	OsFBX306 - F-box domain containing protein
LOC_Os08g43540	peptidase, T1 family, putative, expressed
LOC_Os08g43550	MYB family transcription factor, putative, expressed
LOC_Os08g43560	OsAPx4 - Peroxisomal Ascorbate Peroxidase encoding gene 5,8,9,
LOC_Os08g43570	beta-galactosidase precursor, putative, expressed
LOC_Os08g43580	acyl carrier protein, putative, expressed
LOC_Os08g43590	hypothetical protein
LOC_Os08g43600	bZIP transcription factor domain containing protein, expressed
LOC_Os08g43609
LOC_Os08g43620	expressed protein
LOC_Os08g43630	expressed protein
LOC_Os08g43640	26S proteasome non-ATPase regulatory subunit 3, putative, expressed
LOC_Os08g43654	MATE efflux family protein, putative, expressed
LOC_Os08g43670	RING-H2 finger protein ATL2B, putative, expressed
LOC_Os08g43680	glutathione S-transferase, C-terminal domain containing protein, expressed
LOC_Os08g43690	transporter, monovalent cation:proton antiporter-2 family, putative, expressed
LOC_Os08g43700	OsSAUR36 - Auxin-responsive SAUR gene family member, expressed
LOC_Os08g43710	transposon protein, putative, unclassified
LOC_Os08g43720	hypothetical protein
LOC_Os08g43730	DUF630/DUF632 domains containing protein, putative, expressed
LOC_Os08g43740	expressed protein
LOC_Os08g43750	carrier, putative, expressed
