# Supplementary material for: High Performance of Photosynthesis and Osmotic Adjustment Are Associated With Salt Tolerance Ability in Rice Carrying Drought Tolerance QTL: Physiological and Co-expression Network Analysis
Source: Front Plant Sci. 2018 Aug 6;9:1135. doi: 10.3389/fpls.2018.01135 (PMC6088249; doi:10.3389/fpls.2018.01135)
Supplement: Supplementary file 3 [file Table_3.XLSX]

## Sheet: RM447
Supplementary C
	Go enrichment analysis of genes in DT-QTL RM447			GOLevel	QueryExp	Hyperpvalue
1	GOID	LocusID	GOName.y	4	1.0007	0.3710
2	GO:0005975	LOC_Os08g41790	carbohydrate metabolic process	6	0.0217	0.0213
3	GO:0006071	LOC_Os08g42390	glycerol metabolic process	4	0.1568	0.1345
4	GO:0006265	LOC_Os08g42410	DNA topological change	8	4.2514	0.0560
5	GO:0006278	LOC_Os08g42140	RNA-dependent DNA replication	#N/A	1.2676	0.0955
6	GO:0006350	LOC_Os08g41940	transcription	#N/A	1.2676	0.0955
7	GO:0006350	LOC_Os08g41950	transcription	#N/A	1.2676	0.0955
8	GO:0006350	LOC_Os08g41960	transcription	6, 7	0.0801	0.0029
9	GO:0006352	LOC_Os08g41840	transcription initiation	6, 7	0.0801	0.0029
10	GO:0006352	LOC_Os08g42020	transcription initiation	7	1.9815	0.1816
11	GO:0006355	LOC_Os08g41960	regulation of transcription, DNA-dependent	7	1.9815	0.1816
12	GO:0006355	LOC_Os08g42020	regulation of transcription, DNA-dependent	7	1.9815	0.1816
13	GO:0006355	LOC_Os08g41950	regulation of transcription, DNA-dependent	5, 6	1.4394	0.3435
14	GO:0006412	LOC_Os08g41810	translation	5	5.6325	0.0517
15	GO:0006508	LOC_Os08g42140	proteolysis	5	5.6325	0.0517
16	GO:0006508	LOC_Os08g42090	proteolysis	6, 7	0.0133	0.0132
17	GO:0006626	LOC_Os08g42380	protein targeting to mitochondrion	4	0.4670	0.0681
18	GO:0006629	LOC_Os08g42390	lipid metabolic process	4	0.4670	0.0681
19	GO:0006629	LOC_Os08g41780	lipid metabolic process	6	0.0267	0.0260
20	GO:0006779	LOC_Os08g41990	porphyrin biosynthetic process	3, 4	1.6312	0.1429
21	GO:0006810	LOC_Os08g41720	transport	3, 4	1.6312	0.1429
22	GO:0006810	LOC_Os08g42000	transport	3, 4	1.6312	0.1429
23	GO:0006810	LOC_Os08g42050	transport	5	0.1768	0.1487
24	GO:0006869	LOC_Os08g42040	lipid transport	4, 6	0.0851	0.0783
25	GO:0006887	LOC_Os08g41820	exocytosis	4	0.3102	0.2287
26	GO:0006979	LOC_Os08g42030	response to oxidative stress	5, 6	1.3193	0.3553
27	GO:0007186	LOC_Os08g42130	G-protein coupled receptor protein signaling pathway	3	0.1701	0.0120
28	GO:0007275	LOC_Os08g42370	multicellular organismal development	3	0.1701	0.0120
29	GO:0007275	LOC_Os08g41950	multicellular organismal development	2	3.2824	0.1867
30	GO:0008152	LOC_Os08g42100	metabolic process	2	3.2824	0.1867
31	GO:0008152	LOC_Os08g41790	metabolic process	2	3.2824	0.1867
32	GO:0008152	LOC_Os08g42410	metabolic process	2	3.2824	0.1867
33	GO:0008152	LOC_Os08g42080	metabolic process	5, 6	0.1785	0.0007
34	GO:0009734	LOC_Os08g41720	auxin mediated signaling pathway	5, 6	0.1785	0.0007
35	GO:0009734	LOC_Os08g42277	auxin mediated signaling pathway	5, 6	0.1785	0.0007
36	GO:0009734	LOC_Os08g42198	auxin mediated signaling pathway	4, 6	0.0317	0.0308
37	GO:0009908	LOC_Os08g41950	flower development	4, 6	0.4086	0.2733
38	GO:0015031	LOC_Os08g42000	protein transport	6	5.1921	0.1276
39	GO:0015074	LOC_Os08g42160	DNA integration	6	5.1921	0.1276
40	GO:0015074	LOC_Os08g42140	DNA integration	6	5.1921	0.1276
41	GO:0015074	LOC_Os08g42090	DNA integration	5	0.0350	0.0339
42	GO:0015995	LOC_Os08g41990	chlorophyll biosynthetic process	6, 7	0.2152	0.1743
43	GO:0030001	LOC_Os08g42170	metal ion transport	4	0.0417	0.0401
44	GO:0030154	LOC_Os08g41950	cell differentiation	5	0.0133	0.0132
45	GO:0033014	LOC_Os08g41990	tetrapyrrole biosynthetic process	5	2.7470	0.0835
46	GO:0042309	LOC_Os08g42390	homoiothermy	5	2.7470	0.0835
47	GO:0042309	LOC_Os08g41740	homoiothermy	5	2.7470	0.0835
48	GO:0042309	LOC_Os08g42040	homoiothermy	5	2.7470	0.0835
49	GO:0042309	LOC_Os08g42430	homoiothermy	5	2.7470	0.0835
50	GO:0042309	LOC_Os08g41860	homoiothermy	5	0.0150	0.0148
51	GO:0042742	LOC_Os08g42350	defense response to bacterium	7, 9	0.0133	0.0132
52	GO:0045039	LOC_Os08g42380	protein import into mitochondrial inner membrane	#N/A	2.3217	0.1199
53	GO:0045449	LOC_Os08g41940	regulation of transcription	#N/A	2.3217	0.1199
54	GO:0045449	LOC_Os08g41950	regulation of transcription	#N/A	2.3217	0.1199
55	GO:0045449	LOC_Os08g42400	regulation of transcription	#N/A	2.3217	0.1199
56	GO:0045449	LOC_Os08g41960	regulation of transcription	5	2.7470	0.0835
57	GO:0050826	LOC_Os08g42390	response to freezing	5	2.7470	0.0835
58	GO:0050826	LOC_Os08g41740	response to freezing	5	2.7470	0.0835
59	GO:0050826	LOC_Os08g41860	response to freezing	5	2.7470	0.0835
60	GO:0050826	LOC_Os08g42040	response to freezing	5	2.7470	0.0835
61	GO:0050826	LOC_Os08g42430	response to freezing	2	0.0717	0.0023
62	GO:0050896	LOC_Os08g42198	response to stimulus	2	0.0717	0.0023
63	GO:0050896	LOC_Os08g42277	response to stimulus	3	0.1234	0.1095
64	GO:0051301	LOC_Os08g41980	cell division	6, 7	0.0417	0.0401
65	GO:0051603	LOC_Os08g41730	proteolysis involved in cellular protein catabolic process	3	1.9998	0.2751
66	GO:0055114	LOC_Os08g41830	oxidation reduction	3	1.9998	0.2751
	GO:0055114	LOC_Os08g42030	oxidation reduction

## Sheet: RM447_P<0.05
		Supplementary Material C
High performance of photosynthesis and osmotic adjustment are associated with salt tolerance ability
in rice carrying drought tolerance QTL: physiological and co-expression network analysis
Noppawan Nounjan1, Varodom Charoensawan2,3, Pakkanan Chansongkrow2, Jonaliza L. Siangliw4, Theerayut Toojinda4, Supachitra Chadchawan5, Piyada Theerakulpisut1*
* Correspondence: Piyada Theerakulpisut: piythe@kku.ac.th
Go enrichment analysis of genes in DT-QTL RM447
GOID	LocusID	GOName.y	GOLevel	QueryExp	Hyperpvalue
GO:0009734	LOC_Os08g41720	auxin mediated signaling pathway	5, 6	0.1785	0.0007
GO:0009734	LOC_Os08g42277	auxin mediated signaling pathway	5, 6	0.1785	0.0007
GO:0009734	LOC_Os08g42198	auxin mediated signaling pathway	5, 6	0.1785	0.0007
GO:0050896	LOC_Os08g42198	response to stimulus	2	0.0717	0.0023
GO:0050896	LOC_Os08g42277	response to stimulus	2	0.0717	0.0023
GO:0006352	LOC_Os08g41840	transcription initiation	6, 7	0.0801	0.0029
GO:0006352	LOC_Os08g42020	transcription initiation	6, 7	0.0801	0.0029
GO:0007275	LOC_Os08g42370	multicellular organismal development	3	0.1701	0.0120
GO:0007275	LOC_Os08g41950	multicellular organismal development	3	0.1701	0.0120
GO:0006626	LOC_Os08g42380	protein targeting to mitochondrion	6, 7	0.0133	0.0132
GO:0033014	LOC_Os08g41990	tetrapyrrole biosynthetic process	5	0.0133	0.0132
GO:0045039	LOC_Os08g42380	protein import into mitochondrial inner membrane	7, 9	0.0133	0.0132
GO:0042742	LOC_Os08g42350	defense response to bacterium	5	0.0150	0.0148
GO:0006071	LOC_Os08g42390	glycerol metabolic process	6	0.0217	0.0213
GO:0006779	LOC_Os08g41990	porphyrin biosynthetic process	6	0.0267	0.0260
GO:0009908	LOC_Os08g41950	flower development	4, 6	0.0317	0.0308
GO:0015995	LOC_Os08g41990	chlorophyll biosynthetic process	5	0.0350	0.0339
GO:0030154	LOC_Os08g41950	cell differentiation	4	0.0417	0.0401
GO:0051603	LOC_Os08g41730	proteolysis involved in cellular protein catabolic process	6, 7	0.0417	0.0401

## Sheet: RM3480
			Supplementary Material C
High performance of photosynthesis and osmotic adjustment are associated with salt tolerance ability
in rice carrying drought tolerance QTL: physiological and co-expression network analysis
Noppawan Nounjan1, Varodom Charoensawan2,3, Pakkanan Chansongkrow2, Jonaliza L. Siangliw4, Theerayut Toojinda4, Supachitra Chadchawan5, Piyada Theerakulpisut1*
* Correspondence: Piyada Theerakulpisut: piythe@kku.ac.th
	Go enrichment analysis of genes in DT-QTL RM3480
	GOID	LocusID	GOName.y	GOLevel	QueryExp	Hyperpvalue
1	GO:0005975	LOC_Os08g43370	carbohydrate metabolic process	4	1.3040	0.2331
2	GO:0005975	LOC_Os08g43570	carbohydrate metabolic process	4	1.3040	0.2331
3	GO:0006098	LOC_Os08g43370	pentose-phosphate shunt	5	0.0500	0.0477
4	GO:0006099	LOC_Os08g43710	tricarboxylic acid cycle	7, 8	0.0717	0.0669
5	GO:0006260	LOC_Os08g43080	DNA replication	6	0.1587	0.1359
6	GO:0006350	LOC_Os08g43210	transcription	#N/A	1.6517	0.0588
7	GO:0006350	LOC_Os08g43334	transcription	#N/A	1.6517	0.0588
8	GO:0006350	LOC_Os08g43200	transcription	#N/A	1.6517	0.0588
9	GO:0006350	LOC_Os08g43160	transcription	#N/A	1.6517	0.0588
10	GO:0006355	LOC_Os08g43600	regulation of transcription, DNA-dependent	7	2.5819	0.0719
11	GO:0006355	LOC_Os08g43090	regulation of transcription, DNA-dependent	7	2.5819	0.0719
12	GO:0006355	LOC_Os08g43334	regulation of transcription, DNA-dependent	7	2.5819	0.0719
13	GO:0006355	LOC_Os08g43210	regulation of transcription, DNA-dependent	7	2.5819	0.0719
14	GO:0006355	LOC_Os08g43200	regulation of transcription, DNA-dependent	7	2.5819	0.0719
15	GO:0006396	LOC_Os08g42980	RNA processing	5, 6	0.2152	0.1742
16	GO:0006457	LOC_Os08g43490	protein folding	6	0.5520	0.3198
17	GO:0006508	LOC_Os08g43300	proteolysis	5	7.3393	0.0148
18	GO:0006508	LOC_Os08g43520	proteolysis	5	7.3393	0.0148
19	GO:0006511	LOC_Os08g43540	ubiquitin-dependent protein catabolic process	8, 9	0.3347	0.2407
20	GO:0006621	LOC_Os08g43470	protein retention in ER lumen	7, 9	0.0130	0.0129
21	GO:0006633	LOC_Os08g43580	fatty acid biosynthetic process	6	0.3021	0.2244
22	GO:0006810	LOC_Os08g43690	transport	3, 4	2.1255	0.2533
23	GO:0006812	LOC_Os08g43690	cation transport	5, 6	0.1760	0.1482
24	GO:0006855	LOC_Os08g43250	drug transmembrane transport	4, 6	0.1500	0.0095
25	GO:0006855	LOC_Os08g43654	drug transmembrane transport	4, 6	0.1500	0.0095
26	GO:0006857	LOC_Os08g43090	oligopeptide transport	5, 6	0.2217	0.1784
27	GO:0006915	LOC_Os08g43000	apoptosis	5	1.1562	0.0228
28	GO:0006915	LOC_Os08g43270	apoptosis	5	1.1562	0.0228
29	GO:0006915	LOC_Os08g43050	apoptosis	5	1.1562	0.0228
30	GO:0006915	LOC_Os08g43010	apoptosis	5	1.1562	0.0228
31	GO:0006950	LOC_Os08g43200	response to stress	3	0.4434	0.0091
32	GO:0006950	LOC_Os08g43210	response to stress	3	0.4434	0.0091
33	GO:0006950	LOC_Os08g43334	response to stress	3	0.4434	0.0091
34	GO:0006952	LOC_Os08g43000	defense response	4	1.3605	0.1079
35	GO:0006952	LOC_Os08g43050	defense response	4	1.3605	0.1079
36	GO:0006952	LOC_Os08g43010	defense response	4	1.3605	0.1079
37	GO:0006979	LOC_Os08g43560	response to oxidative stress	4	0.4042	0.2713
38	GO:0007018	LOC_Os08g43400	microtubule-based movement	4	0.1630	0.1390
39	GO:0007186	LOC_Os08g43270	G-protein coupled receptor protein signaling pathway	5, 6	1.7191	0.3091
40	GO:0007275	LOC_Os08g43160	multicellular organismal development	3	0.2217	0.1784
41	GO:0008152	LOC_Os08g42950	metabolic process	2	4.2771	0.1703
42	GO:0008152	LOC_Os08g43430	metabolic process	2	4.2771	0.1703
43	GO:0008152	LOC_Os08g43170	metabolic process	2	4.2771	0.1703
44	GO:0008152	LOC_Os08g43570	metabolic process	2	4.2771	0.1703
45	GO:0008152	LOC_Os08g43190	metabolic process	2	4.2771	0.1703
46	GO:0008299	LOC_Os08g43170	isoprenoid biosynthetic process	6	0.0652	0.0613
47	GO:0008610	LOC_Os08g43580	lipid biosynthetic process	4	0.1087	0.0978
48	GO:0009734	LOC_Os08g43700	auxin mediated signaling pathway	5, 6	0.2325	0.1851
49	GO:0015074	LOC_Os08g43110	DNA integration	6	6.7655	0.0231
50	GO:0015074	LOC_Os08g43520	DNA integration	6	6.7655	0.0231
51	GO:0015904	LOC_Os08g43670	tetracycline transport	6, 7	0.0891	0.0818
52	GO:0016068	LOC_Os08g43200	type I hypersensitivity	8	0.6150	0.1023
53	GO:0016068	LOC_Os08g43070	type I hypersensitivity	8	0.6150	0.1023
54	GO:0019752	LOC_Os08g43060	carboxylic acid metabolic process	6	0.0500	0.0477
55	GO:0032313	LOC_Os08g43380	regulation of Rab GTPase activity	8, 9	0.0435	0.0417
56	GO:0042176	LOC_Os08g43640	regulation of protein catabolic process	6	0.0152	0.0150
57	GO:0042309	LOC_Os08g43090	homoiothermy	5	3.5794	0.0404
58	GO:0042309	LOC_Os08g43480	homoiothermy	5	3.5794	0.0404
59	GO:0042309	LOC_Os08g43070	homoiothermy	5	3.5794	0.0404
60	GO:0042309	LOC_Os08g43200	homoiothermy	5	3.5794	0.0404
61	GO:0042309	LOC_Os08g43410	homoiothermy	5	3.5794	0.0404
62	GO:0042309	LOC_Os08g43370	homoiothermy	5	3.5794	0.0404
63	GO:0042309	LOC_Os08g43360	homoiothermy	5	3.5794	0.0404
64	GO:0042744	LOC_Os08g43560	hydrogen peroxide catabolic process	6	0.0283	0.0275
65	GO:0045449	LOC_Os08g43070	regulation of transcription	#N/A	3.0252	0.0211
66	GO:0045449	LOC_Os08g43334	regulation of transcription	#N/A	3.0252	0.0211
67	GO:0045449	LOC_Os08g43200	regulation of transcription	#N/A	3.0252	0.0211
68	GO:0045449	LOC_Os08g43160	regulation of transcription	#N/A	3.0252	0.0211
69	GO:0045449	LOC_Os08g43550	regulation of transcription	#N/A	3.0252	0.0211
70	GO:0045449	LOC_Os08g43210	regulation of transcription	#N/A	3.0252	0.0211
71	GO:0045449	LOC_Os08g43450	regulation of transcription	#N/A	3.0252	0.0211
72	GO:0046677	LOC_Os08g43670	response to antibiotic	4	0.1043	0.0943
73	GO:0050826	LOC_Os08g43070	response to freezing	5	3.5794	0.0404
74	GO:0050826	LOC_Os08g43090	response to freezing	5	3.5794	0.0404
75	GO:0050826	LOC_Os08g43480	response to freezing	5	3.5794	0.0404
76	GO:0050826	LOC_Os08g43200	response to freezing	5	3.5794	0.0404
77	GO:0050826	LOC_Os08g43410	response to freezing	5	3.5794	0.0404
78	GO:0050826	LOC_Os08g43370	response to freezing	5	3.5794	0.0404
79	GO:0050826	LOC_Os08g43360	response to freezing	5	3.5794	0.0404
80	GO:0050896	LOC_Os08g43700	response to stimulus	2	0.0935	0.0854
81	GO:0051260	LOC_Os08g43070	protein homooligomerization	8	0.3977	0.2687
82	GO:0051603	LOC_Os08g43540	proteolysis involved in cellular protein catabolic process	6, 7	0.0543	0.0516
83	GO:0055114	LOC_Os08g43190	oxidation reduction	3	2.6058	0.1437
84	GO:0055114	LOC_Os08g43390	oxidation reduction	3	2.6058	0.1437
85	GO:0055114	LOC_Os08g43440	oxidation reduction	3	2.6058	0.1437
86	GO:0055114	LOC_Os08g43560	oxidation reduction	3	2.6058	0.1437

## Sheet: RM3480_P<0.05
			Supplementary Material C
High performance of photosynthesis and osmotic adjustment are associated with salt tolerance ability
in rice carrying drought tolerance QTL: physiological and co-expression network analysis
Noppawan Nounjan1, Varodom Charoensawan2,3, Pakkanan Chansongkrow2, Jonaliza L. Siangliw4, Theerayut Toojinda4, Supachitra Chadchawan5, Piyada Theerakulpisut1*
* Correspondence: Piyada Theerakulpisut: piythe@kku.ac.th
Go enrichment analysis of genes in DT-QTL RM3480
	GOID	LocusID	GOName.y	GOLevel	QueryExp	Hyperpvalue
31	GO:0006950	LOC_Os08g43200	response to stress	3	0.4434	0.0091
32	GO:0006950	LOC_Os08g43210	response to stress	3	0.4434	0.0091
33	GO:0006950	LOC_Os08g43334	response to stress	3	0.4434	0.0091
24	GO:0006855	LOC_Os08g43250	drug transmembrane transport	4, 6	0.1500	0.0095
25	GO:0006855	LOC_Os08g43654	drug transmembrane transport	4, 6	0.1500	0.0095
20	GO:0006621	LOC_Os08g43470	protein retention in ER lumen	7, 9	0.0130	0.0129
17	GO:0006508	LOC_Os08g43300	proteolysis	5	7.3393	0.0148
18	GO:0006508	LOC_Os08g43520	proteolysis	5	7.3393	0.0148
56	GO:0042176	LOC_Os08g43640	regulation of protein catabolic process	6	0.0152	0.0150
65	GO:0045449	LOC_Os08g43070	regulation of transcription	#N/A	3.0252	0.0211
66	GO:0045449	LOC_Os08g43334	regulation of transcription	#N/A	3.0252	0.0211
67	GO:0045449	LOC_Os08g43200	regulation of transcription	#N/A	3.0252	0.0211
68	GO:0045449	LOC_Os08g43160	regulation of transcription	#N/A	3.0252	0.0211
69	GO:0045449	LOC_Os08g43550	regulation of transcription	#N/A	3.0252	0.0211
70	GO:0045449	LOC_Os08g43210	regulation of transcription	#N/A	3.0252	0.0211
71	GO:0045449	LOC_Os08g43450	regulation of transcription	#N/A	3.0252	0.0211
27	GO:0006915	LOC_Os08g43000	apoptosis	5	1.1562	0.0228
28	GO:0006915	LOC_Os08g43270	apoptosis	5	1.1562	0.0228
29	GO:0006915	LOC_Os08g43050	apoptosis	5	1.1562	0.0228
30	GO:0006915	LOC_Os08g43010	apoptosis	5	1.1562	0.0228
49	GO:0015074	LOC_Os08g43110	DNA integration	6	6.7655	0.0231
50	GO:0015074	LOC_Os08g43520	DNA integration	6	6.7655	0.0231
64	GO:0042744	LOC_Os08g43560	hydrogen peroxide catabolic process	6	0.0283	0.0275
57	GO:0042309	LOC_Os08g43090	homoiothermy	5	3.5794	0.0404
58	GO:0042309	LOC_Os08g43480	homoiothermy	5	3.5794	0.0404
59	GO:0042309	LOC_Os08g43070	homoiothermy	5	3.5794	0.0404
60	GO:0042309	LOC_Os08g43200	homoiothermy	5	3.5794	0.0404
61	GO:0042309	LOC_Os08g43410	homoiothermy	5	3.5794	0.0404
62	GO:0042309	LOC_Os08g43370	homoiothermy	5	3.5794	0.0404
63	GO:0042309	LOC_Os08g43360	homoiothermy	5	3.5794	0.0404
73	GO:0050826	LOC_Os08g43070	response to freezing	5	3.5794	0.0404
74	GO:0050826	LOC_Os08g43090	response to freezing	5	3.5794	0.0404
75	GO:0050826	LOC_Os08g43480	response to freezing	5	3.5794	0.0404
76	GO:0050826	LOC_Os08g43200	response to freezing	5	3.5794	0.0404
77	GO:0050826	LOC_Os08g43410	response to freezing	5	3.5794	0.0404
78	GO:0050826	LOC_Os08g43370	response to freezing	5	3.5794	0.0404
79	GO:0050826	LOC_Os08g43360	response to freezing	5	3.5794	0.0404
55	GO:0032313	LOC_Os08g43380	regulation of Rab GTPase activity	8, 9	0.0435	0.0417
3	GO:0006098	LOC_Os08g43370	pentose-phosphate shunt	5	0.0500	0.0477
54	GO:0019752	LOC_Os08g43060	carboxylic acid metabolic process	6	0.0500	0.0477
