# Supplementary material for: High Performance of Photosynthesis and Osmotic Adjustment Are Associated With Salt Tolerance Ability in Rice Carrying Drought Tolerance QTL: Physiological and Co-expression Network Analysis
Source: Front Plant Sci. 2018 Aug 6;9:1135. doi: 10.3389/fpls.2018.01135 (PMC6088249; doi:10.3389/fpls.2018.01135)
Supplement: Supplementary file 4 [file Table_4.XLSX]

## Sheet: RM447
Supplementary D
List of putative genes which are co-expressed with genes in RM447
PCC: 0.85
Number of nodes in the network: 305
Number of edges in the network: 296
PCC 0.85
LOC_Os08g41810	ribosomal protein L22, putative, expressed
Gene ID	PCC	RGAP Ver 6 Annotation
LOC_Os05g06310	0.8744	60S ribosomal protein L18-3, putative, e......
LOC_Os09g32520	0.8711	60S ribosomal protein L32, putative, exp......
LOC_Os07g08660	0.8685	40S ribosomal protein S15, putative, exp......
LOC_Os03g54890	0.8675	ribosomal protein L13, putative, express......
LOC_Os04g30730	0.8577	ribosomal protein L29, putative, express......
LOC_Os04g01290	0.8575	proteasome subunit, putative, expressed
LOC_Os02g27760	0.8503	40S ribosomal protein S15a, putative, ex......
LOC_Os08g41830 sulfite oxidase, putative, expressed
Gene ID	PCC	RGAP Ver 6 Annotation
LOC_Os06g39344	0.8738	enoyl-CoA hydratase/isomerase family pro......
LOC_Os06g05860	0.8693	6-phosphofructokinase, putative, express......
LOC_Os01g48420	0.8553	peroxiredoxin, putative, expressed
LOC_Os08g27840	0.8514	phosphoenolpyruvate carboxylase, putativ...
LOC_Os08g41990 aminotransferase, putative, expressed
Gene ID	CC	RGAP Ver 6 Annotation
LOC_Os05g37910	-0.8722	phosphatidic acid phosphatase-related, p......
Gene ID	PCC	RGAP Ver 6 Annotation
LOC_Os02g54710	0.9231	expressed protein
LOC_Os12g17910	0.9148	T-complex protein, putative, expressed
LOC_Os09g38420	0.9125	cysteinyl-tRNA synthetase, putative, exp......
LOC_Os05g44330	0.9072	DJ-1 family protein, putative, expressed
LOC_Os10g36860	0.9070	CRS1/YhbY domain containing protein, exp......
LOC_Os03g05806	0.9049	pseudouridine synthase family protein, p......
LOC_Os07g32590	0.9040	peptidase, M24 family protein, putative,......
LOC_Os01g43120	0.9033	DEAD/DEAH box helicase, putative, expres......
LOC_Os04g52100	0.9027	peptidase, M24 family protein, putative,......
LOC_Os01g32350	0.9021	OsClp2 - Putative Clp protease homologue......
LOC_Os03g45400	0.9019	antitermination NusB domain-containing p......
LOC_Os03g31150	0.9019	expressed protein
LOC_Os02g07230	0.9018	porphobilinogen deaminase, chloroplast p......
LOC_Os07g06450	0.9017	RNA recognition motif containing protein......
LOC_Os01g54540	0.9016	ribosomal protein L13, putative, express......
LOC_Os05g01270	0.9012	peptidyl-prolyl cis-trans isomerase, put......
LOC_Os11g26160	0.8987	RNA polymerase sigma factor, putative, e......
LOC_Os03g15870	0.8975	ribosomal protein L4, putative, expresse......
LOC_Os06g02580	0.8952	high-affinity nickel-transport family pr......
LOC_Os05g33500	0.8947	mTERF domain containing protein, express......
LOC_Os07g38150	0.8931	expressed protein
LOC_Os05g09400	0.8929	30S ribosomal protein S31, chloroplast p......
LOC_Os03g03360	0.8920	ribosomal protein L5, putative, expresse......
LOC_Os03g58540	0.8919	spo0B-associated GTP-binding protein, pu......
LOC_Os02g51790	0.8898	ribosomal protein L29, putative, express......
LOC_Os03g02640	0.8895	methylthioribose kinase, putative, expre......
LOC_Os06g02500	0.8894	superoxide dismutase, chloroplast, putat......
LOC_Os12g35630	0.8887	elongation factor TS family protein, exp......
LOC_Os03g12000	0.8885	DEAD-box ATP-dependent RNA helicase, put......
LOC_Os02g47360	0.8881	PPR repeat domain containing protein, pu......
LOC_Os08g02390	0.8875	RNA recognition motif containing protein......
LOC_Os03g59640	0.8874	magnesium-chelatase subunit chlD, chloro......
LOC_Os03g56840	0.8869	GTP-binding protein, putative, expressed
LOC_Os02g51480	0.8869	PPR repeat domain containing protein, pu......
LOC_Os11g38030	0.8865	CDK5RAP1, putative, expressed
LOC_Os01g06020	0.8863	aspartyl-tRNA synthetase, putative, expr......
LOC_Os01g20110	0.8850	expressed protein
LOC_Os02g07350	0.8846	inositol-1-monophosphatase, putative, ex......
LOC_Os08g15460	0.8846	preprotein translocase subunit secY, put......
LOC_Os07g48810	0.8845	parvulin-type peptidyl prolyl cis/trans ......
LOC_Os03g24020	0.8843	ribosomal protein L6, putative, expresse......
LOC_Os10g43050	0.8839	OsClp11 - Putative Clp protease homologu......
LOC_Os03g60100	0.8836	50S ribosomal protein L17, putative, exp......
LOC_Os03g22430	0.8836	OsClp5 - Putative Clp protease homologue......
LOC_Os08g25700	0.8821	expressed protein
LOC_Os01g48690	0.8817	ribosomal protein rpS20, putative, expre......
LOC_Os01g61320	0.8813	thioredoxin, putative, expressed
LOC_Os03g12020	0.8812	50S ribosomal protein L15, chloroplast p......
LOC_Os02g50280	0.8808	pentatricopeptide, putative, expressed
LOC_Os05g50980	0.8802	SET domain containing protein, expressed
LOC_Os02g02390	0.8798	S1 RNA binding domain containing protein......
LOC_Os03g62630	0.8794	ribosomal protein S6, putative, expresse......
LOC_Os01g72800	0.8786	signal recognition particle receptor, pu......
LOC_Os04g34460	0.8779	PAP fibrillin family domain containing p......
LOC_Os02g20490	0.8777	expressed protein
LOC_Os03g25960	0.8775	RNA recognition motif containing protein......
LOC_Os05g01110	0.8769	ribosomal protein L28 protein, putative,......
LOC_Os03g03020	0.8766	L11 domain containing ribosomal protein,......
LOC_Os03g55930	0.8764	ribosomal protein, putative, expressed
LOC_Os07g38300	0.8762	ribosome recycling factor, putative, exp......
LOC_Os09g10760	0.8762	RNA recognition motif containing protein......
LOC_Os02g04460	0.8760	ribosomal protein L3, putative, expresse......
LOC_Os05g19380	0.8748	pentatricopeptide, putative, expressed
LOC_Os01g59060	0.8748	50S ribosomal protein, putative, express......
LOC_Os04g50110	0.8744	RNA recognition motif containing protein......
LOC_Os07g40120	0.8742	pentatricopeptide, putative, expressed
LOC_Os01g55290	0.8738	PPR repeat domain containing protein, pu......
LOC_Os03g61220	0.8737	DEAD-box ATP-dependent RNA helicase 3, p......
LOC_Os09g35990	0.8730	expressed protein
LOC_Os05g49220	0.8729	GTP-binding protein, putative, expressed
LOC_Os06g49160	0.8724	thylakoid lumenal 16.5 kDa protein, chlo......
LOC_Os01g74190	0.8721	radical SAM enzyme, putative, expressed
LOC_Os11g23790	0.8721	expressed protein
LOC_Os07g09370	0.8720	pentatricopeptide, putative, expressed
LOC_Os02g49820	0.8717	RNA recognition motif family protein, ex......
LOC_Os12g29990	0.8717	O-sialoglycoprotein endopeptidase, putat......
LOC_Os01g66600	0.8716	rhodanese-like, putative, expressed
LOC_Os01g65400	0.8714	DNA polymerase I, putative, expressed
LOC_Os06g22690	0.8714	bundle sheath defective protein 2, putat......
LOC_Os10g39930	0.8714	cytochrome P450 97B2, putative, expresse......
LOC_Os09g39180	0.8713	RNA recognition motif containing protein......
LOC_Os07g07310	0.8712	polynucleotide phosphorylase, putative, ......
LOC_Os03g11310	0.8712	PPR repeat domain containing protein, pu......
LOC_Os07g30200	0.8706	tRNA synthetases class II domain contain......
LOC_Os04g46010	0.8699	PPR repeat domain containing protein, pu......
LOC_Os05g49130	0.8697	16S rRNA processing protein RimM contain......
LOC_Os01g37820	0.8696	oxidoreductase/ transition metal ion bin......
LOC_Os01g69120	0.8694	uncharacterized RNA methyltransferase pc......
LOC_Os09g02214	0.8678	Citrate transporter protein, putative, e......
LOC_Os01g21990	0.8676	CRS2-associated factor 2, chloroplast pr......
LOC_Os05g27100	0.8673	expressed protein
LOC_Os01g32730	0.8671	tetratricopeptide repeat containing prot......
LOC_Os03g34040	0.8665	ribosomal protein, putative, expressed
LOC_Os03g61260	0.8663	ribosomal L18p/L5e family protein, putat......
LOC_Os06g43900	0.8663	ribosomal protein L35, putative, express......
LOC_Os01g05060	0.8657	mitochondrial glycoprotein, putative, ex......
LOC_Os01g17150	0.8655	plastid-specific 50S ribosomal protein 5......
LOC_Os01g58470	0.8655	expressed protein
LOC_Os05g32680	0.8651	PAC, putative, expressed
LOC_Os01g50930	0.8649	expressed protein
LOC_Os01g72980	0.8646	tRNA uridine 5-carboxymethylaminomethyl ......
LOC_Os01g16530	0.8645	OsClp1 - Putative Clp protease homologue......
LOC_Os04g38750	0.8643	plastid-specific 30S ribosomal protein 3......
LOC_Os07g30800	0.8642	immunophilin, putative, expressed
LOC_Os02g55630	0.8637	COBW domain containing protein, putative......
LOC_Os03g48040	0.8632	2Fe-2S iron-sulfur cluster binding domai......
LOC_Os01g69950	0.8617	ribosomal protein L27, putative, express......
LOC_Os02g57670	0.8616	ribosomal L9, putative, expressed
LOC_Os11g34130	0.8612	expressed protein
LOC_Os02g57010	0.8610	RNA recognition motif containing protein......
LOC_Os05g39230	0.8606	low photochemical bleaching 1 protein, p......
LOC_Os02g33450	0.8604	peroxiredoxin, putative, expressed
LOC_Os07g08770	0.8603	YGGT family protein, putative, expressed
LOC_Os09g30410	0.8603	expressed protein
LOC_Os06g04150	0.8601	magnesium-protoporphyrin O-methyltransfe......
LOC_Os01g44210	0.8599	50S ribosomal protein L31, putative, exp......
LOC_Os03g03990	0.8598	signal recognition particle 43 kDa prote......
LOC_Os04g58410	0.8598	smr domain containing protein, expressed
LOC_Os09g24530	0.8597	ribulose-1,5 bisphosphate carboxylase/ox......
LOC_Os03g17580	0.8597	ribosomal protein L10, putative, express......
LOC_Os01g37870	0.8597	PPR repeat domain containing protein, pu......
LOC_Os04g51290	0.8587	expressed protein
LOC_Os01g62440	0.8587	ribonuclease protein, putative, expresse......
LOC_Os03g11230	0.8586	expressed protein
LOC_Os04g01540	0.8586	expressed protein
LOC_Os05g49650	0.8585	expressed protein
LOC_Os06g02380	0.8584	T-complex protein, putative, expressed
LOC_Os01g10800	0.8583	pentatricopeptide, putative, expressed
LOC_Os02g55120	0.8582	translation initiation factor IF-3, puta......
LOC_Os03g52640	0.8580	expressed protein
LOC_Os05g49610	0.8580	ubiquitin carboxyl-terminal hydrolase, f......
LOC_Os02g38210	0.8579	elongation factor Tu, putative, expresse......
LOC_Os02g33500	0.8572	threonyl-tRNA synthetase, putative, expr......
LOC_Os04g47020	0.8570	genetic modifier, putative, expressed
LOC_Os02g15900	0.8570	50S ribosomal protein L21, chloroplast p......
LOC_Os07g43370	0.8569	amine oxidase family protein, putative, ......
LOC_Os04g23820	0.8567	methionyl-tRNA synthetase, putative, exp......
LOC_Os07g36390	0.8563	PPR repeat containing protein, expressed
LOC_Os05g05480	0.8561	OsDegp6 - Putative Deg protease homologu......
LOC_Os03g20100	0.8559	S1 RNA binding domain containing protein......
LOC_Os11g05552	0.8549	signal recognition particle 54 kDa prote......
LOC_Os04g51280	0.8544	DAG protein, chloroplast precursor, puta......
LOC_Os07g43810	0.8543	RNA recognition motif containing protein......
LOC_Os07g34950	0.8543	uncharacterized membrane protein, putati......
LOC_Os02g58120	0.8541	oxidoreductase/ transition metal ion bin......
LOC_Os02g51570	0.8534	peptidyl-prolyl cis-trans isomerase, FKB......
LOC_Os07g46410	0.8533	bifunctional thioredoxin reductase/thior......
LOC_Os12g37610	0.8532	ribosomal protein S6, putative, expresse......
LOC_Os06g20320	0.8532	peptidyl-prolyl cis-trans isomerase, FKB......
LOC_Os12g42210	0.8529	OsDegp15 - Putative Deg protease homolog......
LOC_Os03g04260	0.8528	glutathione S-transferase, putative, exp......
LOC_Os01g43070	0.8526	psbP-related thylakoid lumenal protein 4......
LOC_Os01g47330	0.8526	ribosomal protein L7/L12 C-terminal doma......
LOC_Os03g48050	0.8521	RNA methyltransferase, TrmH family prote......
LOC_Os05g33520	0.8519	expressed protein
LOC_Os07g47300	0.8518	spo0B-associated GTP-binding protein, pu......
LOC_Os02g39600	0.8516	outer envelope protein, putative, expres......
LOC_Os01g59510	0.8514	chloroplast ribonuclease III domain prot......
LOC_Os04g45490	0.8514	elongation factor, putative, expressed
LOC_Os03g20640	0.8512	expressed protein
LOC_Os08g44000	0.8509	uncharacterized protein ycf39, putative,......
LOC_Os02g09590	0.8508	ribosome, putative, expressed
LOC_Os04g31040	0.8508	violaxanthin de-epoxidase, putative, exp......
LOC_Os06g30380	0.8507	GTP binding protein, putative, expressed
LOC_Os03g58100	0.8506	pentatricopeptide, putative, expressed
LOC_Os02g15660	0.8506	tetratricopeptide repeat, putative, expr......
LOC_Os03g64350	0.8505	rhodanese-like domain containing protein......
LOC_Os01g73450	0.8504	amino acid kinase, putative, expressed
LOC_Os08g42030 peroxidase precursor, putative, expressed
Gene ID	CC	RGAP Ver 6 Annotation
LOC_Os11g38020	-0.8938	GTPase of unknown function domain contai......
LOC_Os05g29760	-0.8731	ferrochelatase-2, chloroplast precursor,......
LOC_Os07g16130	-0.8688	acetyltransferase, GNAT family, putative......
LOC_Os05g51450	-0.8624	OsClp8 - Putative Clp protease homologue......
LOC_Os03g50270	-0.8618	expressed protein
LOC_Os03g22160	-0.8555	relA-SpoT like protein RSH1, putative, e......
LOC_Os01g31680	-0.8530	uncharacterized protein sll0194, putativ......
LOC_Os01g37130	-0.8513	protein phosphatase 2C, putative, expres......
LOC_Os04g01780	-0.8505	uncharacterized ACR, COG1399 family prot......
LOC_Os03g63360	-0.8504	glutathione S-transferase, putative, exp......
LOC_Os04g58780	-0.8503	pentatricopeptide repeat protein, putati......
LOC_Os03g11780	-0.8501	expressed protein
Gene ID	PCC	RGAP Ver 6 Annotation
LOC_Os05g48890	0.8934	fasciclin domain containing protein, exp......
LOC_Os02g49960	0.8756	expressed protein
LOC_Os09g36860	0.8682	acyl carrier protein, putative, expresse......
LOC_Os05g43530	0.8637	CSLC7 - cellulose synthase-like family C......
LOC_Os10g40430	0.8607	LTPL139 - Protease inhibitor/seed storag......
LOC_Os10g08780	0.8599	expressed protein
LOC_Os12g40900	0.8573	OsIAA31 - Auxin-responsive Aux/IAA gene ......
LOC_Os01g67870	0.8546	expressed protein
LOC_Os03g02530	0.8541	OsRhmbd7 - Putative Rhomboid homologue, ......
LOC_Os10g40614	0.8517	LTPL147 - Protease inhibitor/seed storag......
LOC_Os04g04330	0.8516	receptor-like protein kinase 2 precursor......
LOC_Os06g05080	0.8512	cytochrome c oxidase subunit 5B, mitocho......
LOC_Os03g59220	0.8510	cytochrome b-c1 complex subunit 7, putat......
LOC_Os03g01260	0.8509	expansin precursor, putative, expressed
LOC_Os02g14910	0.8502	bZIP transcription factor family protein......
LOC_Os08g42040 LTPL80 - Protease inhibitor/seed storage/LTP family protein precursor, expressed
Gene ID	PCC	RGAP Ver 6 Annotation
LOC_Os04g21320	0.9169	membrane associated DUF588 domain contai......
LOC_Os04g52164	0.9143	transferase family protein, putative, ex......
LOC_Os04g44610	0.8971	white-brown complex homolog protein 11, ......
LOC_Os03g08360	0.8914	3-ketoacyl-CoA synthase 10, putative, ex......
LOC_Os01g53240	0.8770	BURP domain containing protein, expresse......
LOC_Os03g14900	0.8756	NB-ARC/LRR disease resistance protein, p......
LOC_Os11g27540	0.8724	CRP7 - Cysteine-rich family protein prec......
LOC_Os08g08820	0.8718	homeobox and START domains containing pr......
LOC_Os05g13520	0.8662	white-brown complex homolog protein 12, ......
LOC_Os12g42610	0.8594	YABBY domain containing protein, putativ......
LOC_Os08g42080 ACR5, putative, expressed
Gene ID	PCC	RGAP Ver 6 Annotation
LOC_Os03g01570	-0.8682	expressed protein
Gene ID	PCC	RGAP Ver 6 Annotation
LOC_Os05g04470	0.8801	peroxidase precursor, putative, expresse......
LOC_Os03g01260	0.8696	expansin precursor, putative, expressed
LOC_Os03g02939	0.8549	peroxidase precursor, putative, expresse...
LOC_Os08g42100 ACT domain containing protein, expressed
Gene ID	PCC	RGAP Ver 6 Annotation
LOC_Os02g22480	-0.8501	glycosyltransferase, putative, expressed
Gene ID	PCC	RGAP Ver 6 Annotation
LOC_Os07g16130	0.8832	acetyltransferase, GNAT family, putative......
LOC_Os07g29240	0.8831	expressed protein
LOC_Os07g38230	0.8794	expressed protein
LOC_Os05g35470	0.8761	dienelactone hydrolase family protein, e......
LOC_Os10g40030	0.8753	short chain dehydrogenase/reductase prot......
LOC_Os11g38020	0.8724	GTPase of unknown function domain contai......
LOC_Os11g06020	0.8702	homeobox domain containing protein, expr......
LOC_Os02g13060	0.8677	expressed protein
LOC_Os01g70520	0.8608	Os1bglu5 - beta-glucosidase homologue, s......
LOC_Os08g37700	0.8586	RNA recognition motif containing protein......
LOC_Os01g01340	0.8585	light-induced protein 1-like, putative, ......
LOC_Os03g64020	0.8574	expressed protein
LOC_Os05g03750	0.8527	expressed protein
LOC_Os05g29760	0.8514	ferrochelatase-2, chloroplast precursor,......
LOC_Os03g63360	0.8510	glutathione S-transferase, putative, exp......
LOC_Os08g42290 expressed protein
Gene ID	PCC	RGAP Ver 6 Annotation
LOC_Os10g34795	0.8703	expressed protein
LOC_Os08g42310 expressed protein
Gene ID	PCC	RGAP Ver 6 Annotation
LOC_Os08g42320	0.8606	expressed protein
LOC_Os01g35830	0.8510	expressed protein
LOC_Os08g42320 expressed protein
Gene ID	PCC	RGAP Ver 6 Annotation
LOC_Os01g35830	0.9102	expressed protein
LOC_Os02g29300	0.8611	expressed protein
LOC_Os08g42310	0.8606	expressed protein
LOC_Os04g23140	0.8503	expressed protein
LOC_Os08g42380 mitochondrial import inner membrane translocase subunit Tim, putative, expressed
Gene ID	PCC	RGAP Ver 6 Annotation
LOC_Os03g61019	0.9091	mitochondrial import inner membrane tran......
LOC_Os11g04370	0.8925	ribosomal protein L24, putative, express......
LOC_Os06g07160	0.8914	expressed protein
LOC_Os06g21480	0.8888	60S ribosomal protein L31, putative, exp......
LOC_Os02g45820	0.8830	mitochondrial import inner membrane tran......
LOC_Os05g31000	0.8769	nascent polypeptide-associated complex s......
LOC_Os12g25710	0.8763	bifunctional aminoacyl-tRNA synthetase, ......
LOC_Os03g63400	0.8759	transcription factor BTF3, putative, exp......
LOC_Os08g10608	0.8739	ribosomal protein S17, putative, express......
LOC_Os11g11390	0.8713	ribosomal protein, putative, expressed
LOC_Os12g38310	0.8709	mitochondrial import inner membrane tran......
LOC_Os07g12250	0.8653	ribosomal protein L24, putative, express......
LOC_Os03g08450	0.8652	eukaryotic translation initiation factor......
LOC_Os03g63410	0.8646	elongation factor Tu, putative, expresse......
LOC_Os03g46310	0.8641	expressed protein
LOC_Os07g10660	0.8632	ribosomal protein, putative, expressed
LOC_Os02g37870	0.8623	Brix domain containing protein, putative......
LOC_Os05g23260	0.8620	OsSigP4 - Putative Type I Signal Peptida......
LOC_Os06g16290	0.8599	ribosomal protein L7Ae, putative, expres......
LOC_Os06g19640	0.8587	39S ribosomal protein L46, mitochondrial......
LOC_Os06g44910	0.8584	OsGrx_C4 - glutaredoxin subgroup I, expr......
LOC_Os03g63550	0.8570	expressed protein
LOC_Os02g56990	0.8562	ribosomal protein L37, putative, express......
LOC_Os03g14530	0.8561	S10/S20 domain containing ribosomal prot......
LOC_Os12g41190	0.8554	tetratricopeptide repeat domain containi......
LOC_Os03g10930	0.8548	ribosomal protein L51, putative, express......
LOC_Os02g29400	0.8532	expressed protein
LOC_Os03g25050	0.8529	chaperonin, putative, expressed
LOC_Os01g14830	0.8524	ribosomal protein L3, putative, expresse......
LOC_Os04g33750	0.8508	ribosomal protein, putative, expressed
LOC_Os01g16910	0.8507	outer mitochondrial membrane porin, puta......
LOC_Os02g56014	0.8504	40S ribosomal protein S30, putative, exp......
LOC_Os08g42400 no apical meristem protein, putative, expressed
Gene ID	PCC	RGAP Ver 6 Annotation
LOC_Os03g21250	-0.8641	glycosyl transferase, family 8, putative......
LOC_Os04g55060	-0.8612	3-oxoacyl-synthase III, chloroplast prec......
LOC_Os07g01150	-0.8603	fatty acid hydroxylase, putative, expres......
LOC_Os01g16960	-0.8592	pyruvate kinase, putative, expressed
LOC_Os07g46170	-0.8576	OsRhmbd13 - Putative Rhomboid homologue,......
LOC_Os02g56480	-0.8548	PB1 domain containing protein, expressed
LOC_Os09g28810	-0.8530	RNA recognition motif containing protein......
LOC_Os08g36010	-0.8518	OsFBX295 - F-box domain containing prote......
LOC_Os10g37230	-0.8502	expressed protein
Gene ID	PCC	RGAP Ver 6 Annotation
LOC_Os06g43860	0.9190	homeobox protein knotted-1, putative, ex......
LOC_Os07g08290	0.9000	expressed protein
LOC_Os02g27030	0.8961	cysteine proteinase 1 precursor, putativ......
LOC_Os06g28590	0.8885	bg55, putative, expressed
LOC_Os07g04910	0.8865	reticulon domain containing protein, put......
LOC_Os10g25830	0.8852	mitochondrial carrier protein, putative,......
LOC_Os10g39030	0.8849	homeobox domain containing protein, expr......
LOC_Os03g57110	0.8841	expressed protein
LOC_Os01g73580	0.8799	glycosyl hydrolases, putative, expressed
LOC_Os12g18110	0.8792	PQ loop repeat domain containing protein......
LOC_Os06g51170	0.8786	serine/threonine-protein kinase Cx32, ch......
LOC_Os03g41110	0.8760	ZOS3-14 - C2H2 zinc finger protein, expr......
LOC_Os10g01470	0.8721	homeobox associated leucine zipper, puta......
LOC_Os03g03610	0.8695	1,3-beta-glucan synthase component domai......
LOC_Os05g01280	0.8688	expressed protein
LOC_Os03g24930	0.8684	tyrosine protein kinase domain containin......
LOC_Os01g47340	0.8683	iron-sulfur cluster assembly enzyme ISCU......
LOC_Os05g46720	0.8681	phosphatidylinositol transfer, putative,......
LOC_Os10g36000	0.8656	remorin C-terminal domain containing pro......
LOC_Os02g51150	0.8654	sphingolipid C4-hydroxylase SUR2, putati......
LOC_Os03g06930	0.8629	homeodomain protein, putative, expressed
LOC_Os04g45140	0.8627	DTA2, putative, expressed
LOC_Os02g56180	0.8624	dehydrogenase, putative, expressed
LOC_Os03g03260	0.8616	homeobox domain containing protein, expr......
LOC_Os10g40830	0.8611	metalloendoproteinase 1 precursor, putat......
LOC_Os10g13914	0.8565	POEI27 - Pollen Ole e I allergen and ext......
LOC_Os04g51400	0.8563	zinc finger, C3HC4 type domain containin......
LOC_Os02g02830	0.8563	ubiquitin-conjugating enzyme, putative, ......
LOC_Os03g64140	0.8562	expressed protein
LOC_Os07g01760	0.8561	aminotransferase, classes I and II, doma......
LOC_Os01g73940	0.8560	expressed protein
LOC_Os09g34280	0.8559	ankyrin repeat-containing protein, putat......
LOC_Os06g41930	0.8557	zinc-binding protein, putative, expresse......
LOC_Os12g42550	0.8532	methyl-CpG binding domain containing pro......
LOC_Os04g37580	0.8518	cation transport regulator-like protein ......
LOC_Os12g18650	0.8507	Regulator of chromosome condensation dom......

## Sheet: RM3480
		Supplementary Material D
High performance of photosynthesis and osmotic adjustment are associated with salt tolerance ability
in rice carrying drought tolerance QTL: physiological and co-expression network analysis
Noppawan Nounjan1, Varodom Charoensawan2,3, Pakkanan Chansongkrow2, Jonaliza L. Siangliw4, Theerayut Toojinda4, Supachitra Chadchawan5, Piyada Theerakulpisut1*
* Correspondence: Piyada Theerakulpisut: piythe@kku.ac.th
List of putative genes which are co-expressed with genes in RM3480
PCC: 0.85
Number of nodes in the network: 288
Number of edges in the network: 302
PCC 0.85
LOC_Os08g43060 expressed protein
Gene ID	PCC	RGAP Ver 6 Annotation
LOC_Os02g05340	0.8706	proteasome/cyclosome repeat containing p......
LOC_Os08g23360	0.8596	signal recognition particle 68 kDa prote......
LOC_Os03g50350	0.8594	coatomer alpha subunit, putative, expres......
LOC_Os03g15900	0.8571	SH3 domain containing protein, expressed
LOC_Os11g07910	0.8526	transmembrane 9 superfamily member, puta.....
LOC_Os08g43130 NAP1, putative, expressed
Gene ID	PCC	RGAP Ver 6 Annotation
LOC_Os03g21080	0.8980	guanine nucleotide exchange factor, puta......
LOC_Os10g35450	0.8816	serine/threonine-protein kinase, putativ......
LOC_Os07g33630	0.8809	HEAT repeat family protein, putative, ex......
LOC_Os02g10690	0.8773	targeting protein for Xklp2, putative, e......
LOC_Os12g44340	0.8727	ATMAP70 protein, putative, expressed
LOC_Os02g50550	0.8724	dynamin, putative, expressed
LOC_Os10g09870	0.8703	HVA22, putative, expressed
LOC_Os10g31810	0.8682	expressed protein
LOC_Os10g41370	0.8642	WD repeat-containing protein 8, putative......
LOC_Os02g53520	0.8635	kinesin motor domain containing protein,......
LOC_Os05g42330	0.8631	secretory carrier-associated membrane pr......
LOC_Os07g38060	0.8618	expressed protein
LOC_Os02g48830	0.8556	microtubule associated protein, putative......
LOC_Os07g40480	0.8540	zinc finger family protein, putative, ex......
LOC_Os04g58470	0.8539	choline transporter-related, putative, e......
LOC_Os01g60670	0.8524	receptor-like protein kinase precursor, ......
LOC_Os03g18430	0.8518	protein kinase, putative, expressed
LOC_Os12g13590	0.8508	exocyst complex component 5, putative, e......
LOC_Os01g12650	0.8507	reticulon domain containing protein, put......
LOC_Os06g20370	0.8505	microtubule associated protein, putative......
LOC_Os08g43230 TraB family protein, putative, expressed
Gene ID	PCC	RGAP Ver 6 Annotation
LOC_Os08g25700	0.9086	expressed protein
LOC_Os03g48920	0.9059	DUF1517 domain containing protein, putat......
LOC_Os02g49820	0.8986	RNA recognition motif family protein, ex......
LOC_Os12g37530	0.8910	expressed protein
LOC_Os08g02390	0.8897	RNA recognition motif containing protein......
LOC_Os03g20640	0.8888	expressed protein
LOC_Os02g55630	0.8880	COBW domain containing protein, putative......
LOC_Os02g53350	0.8851	expressed protein
LOC_Os07g06450	0.8844	RNA recognition motif containing protein......
LOC_Os11g05260	0.8843	phosphoglycerate mutase, putative, expre......
LOC_Os01g59090	0.8836	thylakoid lumenal 20 kDa protein, putati......
LOC_Os07g29410	0.8833	thioredoxin, putative, expressed
LOC_Os12g04260	0.8825	astaxanthin synthase KC28, putative
LOC_Os08g44000	0.8804	uncharacterized protein ycf39, putative,......
LOC_Os01g44210	0.8792	50S ribosomal protein L31, putative, exp......
LOC_Os10g36860	0.8789	CRS1/YhbY domain containing protein, exp......
LOC_Os07g38150	0.8784	expressed protein
LOC_Os03g11230	0.8777	expressed protein
LOC_Os01g21990	0.8759	CRS2-associated factor 2, chloroplast pr......
LOC_Os04g01540	0.8754	expressed protein
LOC_Os01g58470	0.8750	expressed protein
LOC_Os06g47970	0.8747	expressed protein
LOC_Os03g61220	0.8744	DEAD-box ATP-dependent RNA helicase 3, p......
LOC_Os12g29990	0.8742	O-sialoglycoprotein endopeptidase, putat......
LOC_Os04g50110	0.8742	RNA recognition motif containing protein......
LOC_Os01g62440	0.8739	ribonuclease protein, putative, expresse......
LOC_Os06g27760	0.8736	peptide methionine sulfoxide reductase m......
LOC_Os02g20490	0.8729	expressed protein
LOC_Os08g40160	0.8726	thylakoid lumen protein, chloroplast pre......
LOC_Os01g43070	0.8725	psbP-related thylakoid lumenal protein 4......
LOC_Os02g39740	0.8724	psaB translation factor, putative, expre......
LOC_Os01g55290	0.8723	PPR repeat domain containing protein, pu......
LOC_Os06g02580	0.8722	high-affinity nickel-transport family pr......
LOC_Os06g28950	0.8718	expressed protein
LOC_Os03g53640	0.8713	expressed protein
LOC_Os05g44330	0.8712	DJ-1 family protein, putative, expressed
LOC_Os12g42210	0.8700	OsDegp15 - Putative Deg protease homolog......
LOC_Os01g13570	0.8700	phosphoglycerate mutase, putative, expre......
LOC_Os02g05470	0.8698	CCT motif family protein, expressed
LOC_Os04g51792	0.8698	PAP fibrillin family domain containing p......
LOC_Os05g49610	0.8696	ubiquitin carboxyl-terminal hydrolase, f......
LOC_Os01g59080	0.8689	expressed protein
LOC_Os03g48040	0.8688	2Fe-2S iron-sulfur cluster binding domai......
LOC_Os01g73450	0.8686	amino acid kinase, putative, expressed
LOC_Os02g03250	0.8677	expressed protein
LOC_Os02g33500	0.8674	threonyl-tRNA synthetase, putative, expr......
LOC_Os10g32300	0.8674	tetratricopeptide repeat domain containi......
LOC_Os08g22149	0.8672	CBS domain containing membrane protein, ......
LOC_Os01g71330	0.8667	expressed protein
LOC_Os01g43120	0.8665	DEAD/DEAH box helicase, putative, expres......
LOC_Os07g32590	0.8650	peptidase, M24 family protein, putative,......
LOC_Os03g17070	0.8648	ATP synthase B chain, chloroplast precur......
LOC_Os05g33500	0.8647	mTERF domain containing protein, express......
LOC_Os02g02590	0.8642	PPR repeat domain containing protein, pu......
LOC_Os02g46440	0.8641	expressed protein
LOC_Os03g17580	0.8640	ribosomal protein L10, putative, express......
LOC_Os02g47360	0.8637	PPR repeat domain containing protein, pu......
LOC_Os07g43040	0.8634	heavy metal-associated domain containing......
LOC_Os02g42960	0.8634	thylakoid lumenal protein, putative, exp......
LOC_Os03g64350	0.8633	rhodanese-like domain containing protein......
LOC_Os01g70460	0.8631	expressed protein
LOC_Os03g04300	0.8631	ankyrin repeat domain containing protein......
LOC_Os04g52100	0.8630	peptidase, M24 family protein, putative,......
LOC_Os03g45400	0.8629	antitermination NusB domain-containing p......
LOC_Os03g15870	0.8622	ribosomal protein L4, putative, expresse......
LOC_Os01g48300	0.8620	ATP synthase protein I related, putative......
LOC_Os08g27010	0.8614	APE1, putative, expressed
LOC_Os04g58410	0.8603	smr domain containing protein, expressed
LOC_Os05g49650	0.8603	expressed protein
LOC_Os06g22690	0.8602	bundle sheath defective protein 2, putat......
LOC_Os02g55120	0.8598	translation initiation factor IF-3, puta......
LOC_Os07g15670	0.8595	peroxiredoxin, putative, expressed
LOC_Os10g40740	0.8594	helix-loop-helix DNA-binding domain cont......
LOC_Os06g20320	0.8594	peptidyl-prolyl cis-trans isomerase, FKB......
LOC_Os09g39180	0.8593	RNA recognition motif containing protein......
LOC_Os06g04150	0.8591	magnesium-protoporphyrin O-methyltransfe......
LOC_Os08g06530	0.8588	rubredoxin family protein, putative, exp......
LOC_Os09g35990	0.8587	expressed protein
LOC_Os03g62630	0.8587	ribosomal protein S6, putative, expresse......
LOC_Os06g06190	0.8586	uncharacterized protein ycf45, putative,......
LOC_Os01g69120	0.8585	uncharacterized RNA methyltransferase pc......
LOC_Os05g01110	0.8584	ribosomal protein L28 protein, putative,......
LOC_Os04g40530	0.8579	methyltransferase domain containing prot......
LOC_Os03g39830	0.8573	expressed protein
LOC_Os07g38300	0.8572	ribosome recycling factor, putative, exp......
LOC_Os01g72980	0.8571	tRNA uridine 5-carboxymethylaminomethyl ......
LOC_Os01g37820	0.8569	oxidoreductase/ transition metal ion bin......
LOC_Os03g05806	0.8569	pseudouridine synthase family protein, p......
LOC_Os04g45210	0.8569	peroxisomal biogenesis factor 11, putati......
LOC_Os07g48810	0.8566	parvulin-type peptidyl prolyl cis/trans ......
LOC_Os02g15660	0.8563	tetratricopeptide repeat, putative, expr......
LOC_Os01g48500	0.8558	expressed protein
LOC_Os01g05080	0.8558	thylakoid lumenal protein, putative, exp......
LOC_Os02g50010	0.8550	APO, putative, expressed
LOC_Os02g07350	0.8542	inositol-1-monophosphatase, putative, ex......
LOC_Os06g04140	0.8540	expressed protein
LOC_Os07g09370	0.8540	pentatricopeptide, putative, expressed
LOC_Os02g02520	0.8539	expressed protein
LOC_Os02g02390	0.8537	S1 RNA binding domain containing protein......
LOC_Os04g58730	0.8535	AT hook motif domain containing protein,......
LOC_Os03g60100	0.8535	50S ribosomal protein L17, putative, exp......
LOC_Os02g51570	0.8535	peptidyl-prolyl cis-trans isomerase, FKB......
LOC_Os01g47450	0.8534	OsCttP1 - Putative C-terminal processing......
LOC_Os03g62510	0.8534	amine oxidase, flavin-containing, domain......
LOC_Os03g52130	0.8533	expressed protein
LOC_Os05g19380	0.8533	pentatricopeptide, putative, expressed
LOC_Os08g07540	0.8530	hemimethylated DNA binding domain contai......
LOC_Os06g50130	0.8529	expressed protein
LOC_Os04g01780	0.8527	uncharacterized ACR, COG1399 family prot......
LOC_Os06g43800	0.8527	methyltransferase domain containing prot......
LOC_Os08g36140	0.8526	expressed protein
LOC_Os07g36390	0.8525	PPR repeat containing protein, expressed
LOC_Os11g37990	0.8521	chloroplastic group IIA intron splicing ......
LOC_Os05g09400	0.8520	30S ribosomal protein S31, chloroplast p......
LOC_Os01g42280	0.8520	pentatricopeptide, putative, expressed
LOC_Os02g57010	0.8519	RNA recognition motif containing protein......
LOC_Os04g44340	0.8517	expressed protein
LOC_Os02g05890	0.8515	EMB1303, putative, expressed
LOC_Os06g05390	0.8515	expressed protein
LOC_Os07g12640	0.8515	glycerol-3-phosphate dehydrogenase, puta......
LOC_Os11g26160	0.8509	RNA polymerase sigma factor, putative, e......
LOC_Os06g30380	0.8508	GTP binding protein, putative, expressed
LOC_Os06g49160	0.8508	thylakoid lumenal 16.5 kDa protein, chlo......
LOC_Os02g07360	0.8506	pentatricopeptide containing protein, pu......
LOC_Os09g02214	0.8505	Citrate transporter protein, putative, e......
LOC_Os05g32220	0.8504	L1P family of ribosomal proteins domain ......
LOC_Os07g39430	0.8503	mTERF family protein, expressed
LOC_Os03g31150	0.8501	expressed protein
LOC_Os08g43350 NC domain-containing protein, putative, expressed
Gene ID	PCC	RGAP Ver 6 Annotation
LOC_Os10g36880	0.8851	kinesin motor domain containing protein,......
LOC_Os03g06940	0.8842	beta-galactosidase, putative, expressed
LOC_Os05g46550	0.8790	adaptor complexes medium subunit family ......
LOC_Os01g09860	0.8753	retrotransposon protein, putative, uncla......
LOC_Os03g04220	0.8734	glutathione S-transferase, putative, exp......
LOC_Os01g72700	0.8678	expressed protein
LOC_Os06g49770	0.8666	LTPL86 - Protease inhibitor/seed storage......
LOC_Os05g30750	0.8658	anthranilate phosphoribosyltransferase, ......
LOC_Os07g10530	0.8643	carboxyl-terminal peptidase, putative, e......
LOC_Os06g47600	0.8632	thaumatin family domain containing prote......
LOC_Os02g53520	0.8630	kinesin motor domain containing protein,......
LOC_Os05g02820	0.8621	protein transport protein-related, putat......
LOC_Os12g32620	0.8618	OsWLIM1 - LIM domain protein, putative a......
LOC_Os04g58470	0.8617	choline transporter-related, putative, e......
LOC_Os01g07570	0.8607	carboxyl-terminal proteinase, putative, ......
LOC_Os05g45930	0.8586	IQ calmodulin-binding motif family prote......
LOC_Os01g65440	0.8586	universal stress protein domain containi......
LOC_Os07g29780	0.8582	ATROPGEF7/ROPGEF7, putative, expressed
LOC_Os10g07480	0.8579	plant protein of unknown function DUF869......
LOC_Os01g08470	0.8574	retrotransposon protein, putative, uncla......
LOC_Os03g49610	0.8574	Os3bglu8 - beta-glucosidase, exo-beta-gl......
LOC_Os07g30810	0.8571	nucleobase-ascorbate transporter, putati......
LOC_Os03g04240	0.8566	glutathione S-transferase, putative, exp......
LOC_Os04g44780	0.8564	beta-expansin precursor, putative, expre......
LOC_Os02g36500	0.8557	expressed protein
LOC_Os01g21960	0.8554	serine/threonine-protein kinase, putativ......
LOC_Os07g40130	0.8545	retrotransposon protein, putative, Ty3-g......
LOC_Os07g02200	0.8545	plastocyanin-like domain containing prot......
LOC_Os04g54930	0.8542	ABC transporter, ATP-binding protein, pu......
LOC_Os09g12720	0.8542	zinc finger, C3HC4 type domain containin......
LOC_Os08g40170	0.8541	cyclin-dependent kinase B2-1, putative, ......
LOC_Os01g55190	0.8530	expressed protein
LOC_Os09g30010	0.8526	fasciclin domain containing protein, exp......
LOC_Os05g36280	0.8520	histone H3, putative, expressed
LOC_Os01g39600	0.8517	expressed protein
LOC_Os05g02900	0.8505	expressed protein
LOC_Os02g45940	0.8502	Core histone H2A/H2B/H3/H4 domain contai......
LOC_Os08g43370 6-phosphogluconolactonase, putative, expressed
Gene ID	PCC	RGAP Ver 6 Annotation
LOC_Os08g44360	0.8595	male sterility protein 2, putative, expr.....
LOC_Os08g43440 cytochrome P450, putative, expressed
Gene ID	CC	RGAP Ver 6 Annotation
LOC_Os03g60530	-0.8797	ras-related protein, putative, expressed
Gene ID	PCC	RGAP Ver 6 Annotation
LOC_Os03g63360	0.8996	glutathione S-transferase, putative, exp......
LOC_Os02g42570	0.8920	ferredoxin-thioredoxin reductase, variab......
LOC_Os06g12630	0.8894	glutathione S-transferase, N-terminal do......
LOC_Os01g13570	0.8886	phosphoglycerate mutase, putative, expre......
LOC_Os03g38950	0.8879	chloroplast post-illumination chlorophyl......
LOC_Os08g16570	0.8868	expressed protein
LOC_Os01g05800	0.8815	inner membrane protein, putative, expres......
LOC_Os12g12850	0.8805	ATP-dependent Clp protease ATP-binding s......
LOC_Os06g47940	0.8796	nifU, putative, expressed
LOC_Os03g20640	0.8794	expressed protein
LOC_Os05g51450	0.8785	OsClp8 - Putative Clp protease homologue......
LOC_Os04g56240	0.8783	lipase, putative, expressed
LOC_Os03g20010	0.8783	nifU, putative, expressed
LOC_Os04g54790	0.8765	ELMO/CED-12 family protein, putative, e......
LOC_Os09g39180	0.8761	RNA recognition motif containing protein......
LOC_Os09g39390	0.8755	oxidoreductase, aldo/keto reductase fami......
LOC_Os01g48300	0.8755	ATP synthase protein I related, putative......
LOC_Os05g42280	0.8743	expressed protein
LOC_Os08g40160	0.8727	thylakoid lumen protein, chloroplast pre......
LOC_Os09g07570	0.8725	ferredoxin-thioredoxin reductase catalyt......
LOC_Os07g15670	0.8724	peroxiredoxin, putative, expressed
LOC_Os01g17240	0.8722	transporter, major facilitator family, p......
LOC_Os02g10350	0.8720	MLO domain containing protein, putative,......
LOC_Os05g19380	0.8718	pentatricopeptide, putative, expressed
LOC_Os10g35140	0.8710	integral membrane protein, putative, exp......
LOC_Os06g50130	0.8703	expressed protein
LOC_Os08g41040	0.8695	expressed protein
LOC_Os01g53020	0.8693	heat shock protein DnaJ, putative, expre......
LOC_Os02g52260	0.8690	expressed protein
LOC_Os03g03910	0.8683	catalase domain containing protein, expr......
LOC_Os03g64020	0.8679	expressed protein
LOC_Os03g19760	0.8672	HAD-superfamily hydrolase, subfamily IA,......
LOC_Os03g50270	0.8672	expressed protein
LOC_Os03g56280	0.8667	lactate/malate dehydrogenase, putative, ......
LOC_Os04g36760	0.8665	enzyme of the cupin superfamily protein,......
LOC_Os03g04300	0.8659	ankyrin repeat domain containing protein......
LOC_Os07g05000	0.8657	oxidoreductase, aldo/keto reductase fami......
LOC_Os03g57220	0.8657	hydroxyacid oxidase 1, putative, express......
LOC_Os03g14669	0.8654	core histone H2A/H2B/H3/H4, putative, ex......
LOC_Os06g43140	0.8653	GA16396-PA, putative, expressed
LOC_Os02g34810	0.8652	OsAPx8 - Thylakoid-bound Ascorbate Perox......
LOC_Os06g45820	0.8646	OsFtsH2 FtsH protease, homologue of AtF......
LOC_Os06g01850	0.8644	ferredoxin--NADP reductase, chloroplast ......
LOC_Os06g40640	0.8638	fructose-bisphospate aldolase isozyme, p......
LOC_Os01g37130	0.8637	protein phosphatase 2C, putative, expres......
LOC_Os11g05260	0.8637	phosphoglycerate mutase, putative, expre......
LOC_Os01g12750	0.8631	cytochrome P450, putative, expressed
LOC_Os05g48160	0.8622	2Fe-2S iron-sulfur cluster binding domai......
LOC_Os04g56230	0.8621	polyprenyl synthetase, putative, express......
LOC_Os06g13660	0.8618	alanyl-tRNA synthetase, putative, expres......
LOC_Os10g35030	0.8612	IAP100, putative, expressed
LOC_Os09g09790	0.8612	Fe-S metabolism associated domain contai......
LOC_Os01g48500	0.8610	expressed protein
LOC_Os01g68450	0.8609	expressed protein
LOC_Os06g51029	0.8602	OsFtsH1 FtsH protease, homologue of AtF......
LOC_Os01g37820	0.8602	oxidoreductase/ transition metal ion bin......
LOC_Os02g50010	0.8593	APO, putative, expressed
LOC_Os01g42280	0.8592	pentatricopeptide, putative, expressed
LOC_Os08g25700	0.8588	expressed protein
LOC_Os03g02020	0.8587	stress responsive A/B Barrel domain cont......
LOC_Os05g29760	0.8585	ferrochelatase-2, chloroplast precursor,......
LOC_Os01g31680	0.8585	uncharacterized protein sll0194, putativ......
LOC_Os05g07860	0.8582	uvrB/uvrC motif family protein, expresse......
LOC_Os01g72980	0.8571	tRNA uridine 5-carboxymethylaminomethyl ......
LOC_Os03g49720	0.8567	PAP fibrillin family domain containing p......
LOC_Os06g05950	0.8566	expressed protein
LOC_Os06g20320	0.8561	peptidyl-prolyl cis-trans isomerase, FKB......
LOC_Os05g12474	0.8560	expressed protein
LOC_Os11g38020	0.8557	GTPase of unknown function domain contai......
LOC_Os03g17070	0.8555	ATP synthase B chain, chloroplast precur......
LOC_Os01g67000	0.8555	membrane-associated 30 kDa protein, chlo......
LOC_Os05g35470	0.8555	dienelactone hydrolase family protein, e......
LOC_Os05g32220	0.8555	L1P family of ribosomal proteins domain ......
LOC_Os01g59530	0.8550	OsCML1 - Calmodulin-related calcium sens......
LOC_Os12g07210	0.8545	expressed protein
LOC_Os07g04990	0.8539	oxidoreductase, aldo/keto reductase fami......
LOC_Os04g23890	0.8538	AGC_PVPK_like_kin82y.10 - ACG kinases in......
LOC_Os08g41460	0.8530	expressed protein
LOC_Os11g40600	0.8530	expressed protein
LOC_Os05g03750	0.8529	expressed protein
LOC_Os12g38170	0.8524	osmotin, putative, expressed
LOC_Os02g47510	0.8523	9-cis-epoxycarotenoid dioxygenase 1, chl......
LOC_Os05g33280	0.8520	thylakoid lumen protein, putative, expre......
LOC_Os05g49650	0.8518	expressed protein
LOC_Os01g66170	0.8514	SNARE associated Golgi protein, putative......
LOC_Os01g72950	0.8512	expressed protein
LOC_Os09g02214	0.8509	Citrate transporter protein, putative, e......
LOC_Os08g44810	0.8508	lactate/malate dehydrogenase, putative, ......
LOC_Os08g04430	0.8503	expressed protein
LOC_Os03g02590	0.8503	peroxisomal biogenesis factor 11, putati......
LOC_Os09g28630	0.8503	gibberellin receptor, putative, expresse......
LOC_Os08g43560 OsAPx4 - Peroxisomal Ascorbate Peroxidase encoding gene 5,8,9, expressed
Gene ID	CC	RGAP Ver 6 Annotation
LOC_Os06g36490	-0.8630	ethylene-responsive element-binding prot......
LOC_Os02g11820	-0.8593	GTPase-activating protein, putative, exp......
Gene ID	CC	RGAP Ver 6 Annotation
LOC_Os01g40630	0.8668	uncharacterized protein PA4923, putative......
LOC_Os01g56230	0.8648	transmembrane protein 56, putative, expr......
LOC_Os10g38700	0.8610	glutathione S-transferase, putative, exp......
LOC_Os07g01760	0.8605	aminotransferase, classes I and II, doma......
LOC_Os06g05400	0.8547	IscA-like iron-sulfur assembly protein, ......
LOC_Os08g43580 acyl carrier protein, putative, expressed
Gene ID	CC	RGAP Ver 6 Annotation
LOC_Os05g01480	0.8715	ras-related protein, putative, expressed
LOC_Os02g21250	0.8707	clathrin adaptor complex small chain dom......
LOC_Os03g60530	0.8661	ras-related protein, putative, expressed
LOC_Os07g10110	0.8567	expressed protein
LOC_Os02g49050	0.8564	transmembrane 9 superfamily member, puta......
LOC_Os07g38730	0.8547	tubulin/FtsZ domain containing protein, ......
LOC_Os08g43640 26S proteasome non-ATPase regulatory subunit 3, putative, expressed
Gene ID	CC	RGAP Ver 6 Annotation
LOC_Os01g51170	0.8815	glycylpeptide N-tetradecanoyltransferase......
LOC_Os04g52270	0.8662	coatomer subunit epsilon, putative, expr......
LOC_Os11g24560	0.8638	protein transport protein, putative, exp......
LOC_Os03g21550	0.8504	eukaryotic translation initiation factor......
LOC_Os08g43680 glutathione S-transferase, C-terminal domain containing protein, expressed
Gene ID	CC	RGAP Ver 6 Annotation
LOC_Os03g04240	0.8550	glutathione S-transferase, putative, exp......
LOC_Os09g37600	0.8516	lysM domain-containing GPI-anchored prot......
LOC_Os04g44780	0.8509	beta-expansin precursor, putative, expre......
LOC_Os02g47150	0.8506	DNA topoisomerase 2, putative, expressed
LOC_Os08g43730 DUF630/DUF632 domains containing protein, putative, expressed
Gene ID	CC	RGAP Ver 6 Annotation
LOC_Os02g58390	0.8545	inactive receptor kinase At2g26730 precu.....
