# Supplementary material for: High Performance of Photosynthesis and Osmotic Adjustment Are Associated With Salt Tolerance Ability in Rice Carrying Drought Tolerance QTL: Physiological and Co-expression Network Analysis
Source: Front Plant Sci. 2018 Aug 6;9:1135. doi: 10.3389/fpls.2018.01135 (PMC6088249; doi:10.3389/fpls.2018.01135)
Supplement: Supplementary file 5 [file Table_5.XLSX]

## Sheet: rm447Gotable
Supplementary E
GO enrichment analyses of genes in RM447 using AgriGO
GO_acc	term_type	Term	queryitem	querytotal	bgitem	bgtotal	pvalue	FDR	entries
GO:0032502	P	developmental process	5	42	47	30241	9.9e-09	3.6e-07	// LOC_Os08g41960 // LOC_Os08g42370 // LOC_Os08g41950 // LOC_Os08g41940 // LOC_Os08g42400
GO:0007275	P	multicellular organismal development	5	42	45	30241	8.1e-09	3.6e-07	// LOC_Os08g41960 // LOC_Os08g42370 // LOC_Os08g41950 // LOC_Os08g41940 // LOC_Os08g42400
GO:0032501	P	multicellular organismal process	5	42	167	30241	4e-06	9.6e-05	// LOC_Os08g41960 // LOC_Os08g42370 // LOC_Os08g41950 // LOC_Os08g41940 // LOC_Os08g42400
GO:0006810	P	transport	11	42	2251	30241	0.00019	0.0025	// LOC_Os08g42110 // LOC_Os08g42040 // LOC_Os08g41820 // LOC_Os08g42000 // LOC_Os08g42150 // LOC_Os08g42050 // LOC_Os08g42170 // LOC_Os08g42210 // LOC_Os08g42380 // LOC_Os08g41720 // LOC_Os08g42290
GO:0051179	P	localization	11	42	2275	30241	0.00021	0.0025	// LOC_Os08g42110 // LOC_Os08g42040 // LOC_Os08g41820 // LOC_Os08g42000 // LOC_Os08g42150 // LOC_Os08g42050 // LOC_Os08g42170 // LOC_Os08g42210 // LOC_Os08g42380 // LOC_Os08g41720 // LOC_Os08g42290
GO:0051234	P	establishment of localization	11	42	2251	30241	0.00019	0.0025	// LOC_Os08g42110 // LOC_Os08g42040 // LOC_Os08g41820 // LOC_Os08g42000 // LOC_Os08g42150 // LOC_Os08g42050 // LOC_Os08g42170 // LOC_Os08g42210 // LOC_Os08g42380 // LOC_Os08g41720 // LOC_Os08g42290
GO:0006139	P	nucleobase, nucleoside, nucleotide and nucleic acid metabolic process	9	42	7524	30241	0.75	1	// LOC_Os08g42090 // LOC_Os08g42440 // LOC_Os08g41790 // LOC_Os08g42400 // LOC_Os08g42140 // LOC_Os08g41960 // LOC_Os08g41950 // LOC_Os08g41940 // LOC_Os08g42160
GO:0034645	P	cellular macromolecule biosynthetic process	7	42	6096	30241	0.77	1	// LOC_Os08g42440 // LOC_Os08g41810 // LOC_Os08g42400 // LOC_Os08g42140 // LOC_Os08g41960 // LOC_Os08g41950 // LOC_Os08g41940
GO:0044260	P	cellular macromolecule metabolic process	10	42	11335	30241	0.98	1	// LOC_Os08g42090 // LOC_Os08g42440 // LOC_Os08g41810 // LOC_Os08g42400 // LOC_Os08g42140 // LOC_Os08g41960 // LOC_Os08g41950 // LOC_Os08g41940 // LOC_Os08g41730 // LOC_Os08g42160
GO:0044238	P	primary metabolic process	13	42	14927	30241	0.99	1	// LOC_Os08g42090 // LOC_Os08g42440 // LOC_Os08g41810 // LOC_Os08g41790 // LOC_Os08g41780 // LOC_Os08g42400 // LOC_Os08g42140 // LOC_Os08g41960 // LOC_Os08g41950 // LOC_Os08g41940 // LOC_Os08g41730 // LOC_Os08g42390 // LOC_Os08g42160
GO:0009058	P	biosynthetic process	9	42	7161	30241	0.69	1	// LOC_Os08g41990 // LOC_Os08g42440 // LOC_Os08g41810 // LOC_Os08g41790 // LOC_Os08g42400 // LOC_Os08g42140 // LOC_Os08g41960 // LOC_Os08g41950 // LOC_Os08g41940
GO:0009059	P	macromolecule biosynthetic process	7	42	6103	30241	0.77	1	// LOC_Os08g42440 // LOC_Os08g41810 // LOC_Os08g42400 // LOC_Os08g42140 // LOC_Os08g41960 // LOC_Os08g41950 // LOC_Os08g41940
GO:0043170	P	macromolecule metabolic process	10	42	12936	30241	1	1	// LOC_Os08g42090 // LOC_Os08g42440 // LOC_Os08g41810 // LOC_Os08g42400 // LOC_Os08g42140 // LOC_Os08g41960 // LOC_Os08g41950 // LOC_Os08g41940 // LOC_Os08g41730 // LOC_Os08g42160
GO:0044249	P	cellular biosynthetic process	8	42	6858	30241	0.77	1	// LOC_Os08g41990 // LOC_Os08g42440 // LOC_Os08g41810 // LOC_Os08g42400 // LOC_Os08g42140 // LOC_Os08g41960 // LOC_Os08g41950 // LOC_Os08g41940
GO:0010467	P	gene expression	6	42	3375	30241	0.33	1	// LOC_Os08g42440 // LOC_Os08g41810 // LOC_Os08g42400 // LOC_Os08g41960 // LOC_Os08g41950 // LOC_Os08g41940
GO:0006807	P	nitrogen compound metabolic process	10	42	8092	30241	0.72	1	// LOC_Os08g42090 // LOC_Os08g42440 // LOC_Os08g41990 // LOC_Os08g41790 // LOC_Os08g42400 // LOC_Os08g42140 // LOC_Os08g41960 // LOC_Os08g41950 // LOC_Os08g41940 // LOC_Os08g42160
GO:0006350	P	transcription	5	42	2229	30241	0.2	1	// LOC_Os08g41960 // LOC_Os08g42400 // LOC_Os08g42440 // LOC_Os08g41950 // LOC_Os08g41940
GO:0044237	P	cellular metabolic process	13	42	13193	30241	0.97	1	// LOC_Os08g42090 // LOC_Os08g42440 // LOC_Os08g41810 // LOC_Os08g41990 // LOC_Os08g41790 // LOC_Os08g42400 // LOC_Os08g42140 // LOC_Os08g41960 // LOC_Os08g41950 // LOC_Os08g41940 // LOC_Os08g41730 // LOC_Os08g42390 // LOC_Os08g42160
GO:0008152	P	metabolic process	19	42	17445	30241	0.96	1	// LOC_Os08g42090 // LOC_Os08g42440 // LOC_Os08g42030 // LOC_Os08g41810 // LOC_Os08g41990 // LOC_Os08g41830 // LOC_Os08g41790 // LOC_Os08g41780 // LOC_Os08g42410 // LOC_Os08g42400 // LOC_Os08g42140 // LOC_Os08g41960 // LOC_Os08g42100 // LOC_Os08g41950 // LOC_Os08g41940 // LOC_Os08g41730 // LOC_Os08g42080 // LOC_Os08g42390 // LOC_Os08g42160
GO:0009987	P	cellular process	16	42	15127	30241	0.96	1	// LOC_Os08g42090 // LOC_Os08g42440 // LOC_Os08g41810 // LOC_Os08g41990 // LOC_Os08g41820 // LOC_Os08g41830 // LOC_Os08g41790 // LOC_Os08g42400 // LOC_Os08g42140 // LOC_Os08g41960 // LOC_Os08g41950 // LOC_Os08g41940 // LOC_Os08g41730 // LOC_Os08g42380 // LOC_Os08g42390 // LOC_Os08g42160
GO:0005215	F	transporter activity	8	42	1558	30241	0.0012	0.046	// LOC_Os08g42110 // LOC_Os08g42150 // LOC_Os08g42050 // LOC_Os08g42170 // LOC_Os08g42210 // LOC_Os08g42380 // LOC_Os08g41720 // LOC_Os08g42290
GO:0030528	F	transcription regulator activity	5	42	1405	30241	0.044	0.83	// LOC_Os08g41960 // LOC_Os08g42440 // LOC_Os08g41710 // LOC_Os08g41950 // LOC_Os08g41940
GO:0003676	F	nucleic acid binding	10	42	9396	30241	0.88	1	// LOC_Os08g42090 // LOC_Os08g42440 // LOC_Os08g42120 // LOC_Os08g42000 // LOC_Os08g42400 // LOC_Os08g42140 // LOC_Os08g41960 // LOC_Os08g41950 // LOC_Os08g41940 // LOC_Os08g42160
GO:0005488	F	binding	25	42	20560	30241	0.91	1	// LOC_Os08g42030 // LOC_Os08g41820 // LOC_Os08g41790 // LOC_Os08g41960 // LOC_Os08g42050 // LOC_Os08g41940 // LOC_Os08g42268 // LOC_Os08g41880 // LOC_Os08g42090 // LOC_Os08g42000 // LOC_Os08g41740 // LOC_Os08g42100 // LOC_Os08g42120 // LOC_Os08g41830 // LOC_Os08g42080 // LOC_Os08g42140 // LOC_Os08g42189 // LOC_Os08g41950 // LOC_Os08g42040 // LOC_Os08g42370 // LOC_Os08g41990 // LOC_Os08g42440 // …
GO:0003677	F	DNA binding	8	42	5822	30241	0.58	1	// LOC_Os08g42090 // LOC_Os08g42440 // LOC_Os08g42400 // LOC_Os08g42140 // LOC_Os08g41960 // LOC_Os08g41950 // LOC_Os08g41940 // LOC_Os08g42160
GO:0043167	F	ion binding	8	42	6866	30241	0.77	1	// LOC_Os08g41740 // LOC_Os08g42090 // LOC_Os08g42440 // LOC_Os08g42030 // LOC_Os08g42120 // LOC_Os08g41830 // LOC_Os08g42370 // LOC_Os08g41880
GO:0016740	F	transferase activity	6	42	6832	30241	0.94	1	// LOC_Os08g41990 // LOC_Os08g42030 // LOC_Os08g41790 // LOC_Os08g42140 // LOC_Os08g42150 // LOC_Os08g42170
GO:0046872	F	metal ion binding	8	42	6558	30241	0.72	1	// LOC_Os08g41740 // LOC_Os08g42090 // LOC_Os08g42440 // LOC_Os08g42030 // LOC_Os08g42120 // LOC_Os08g41830 // LOC_Os08g42370 // LOC_Os08g41880
GO:0016787	F	hydrolase activity	6	42	6726	30241	0.93	1	// LOC_Os08g42090 // LOC_Os08g42030 // LOC_Os08g42140 // LOC_Os08g41730 // LOC_Os08g42390 // LOC_Os08g41880
GO:0043169	F	cation binding	8	42	6862	30241	0.77	1	// LOC_Os08g41740 // LOC_Os08g42090 // LOC_Os08g42440 // LOC_Os08g42030 // LOC_Os08g42120 // LOC_Os08g41830 // LOC_Os08g42370 // LOC_Os08g41880
GO:0003824	F	catalytic activity	13	42	15960	30241	1	1	// LOC_Os08g42090 // LOC_Os08g42030 // LOC_Os08g41990 // LOC_Os08g41830 // LOC_Os08g41790 // LOC_Os08g42410 // LOC_Os08g42140 // LOC_Os08g42150 // LOC_Os08g41700 // LOC_Os08g42170 // LOC_Os08g41730 // LOC_Os08g42390 // LOC_Os08g41880
GO:0046914	F	transition metal ion binding	7	42	5688	30241	0.7	1	// LOC_Os08g41740 // LOC_Os08g42090 // LOC_Os08g42440 // LOC_Os08g42030 // LOC_Os08g42120 // LOC_Os08g41830 // LOC_Os08g42370
GO:0005737	C	cytoplasm	11	42	1735	30241	1.8e-05	0.00069	// LOC_Os08g41990 // LOC_Os08g41800 // LOC_Os08g41810 // LOC_Os08g41820 // LOC_Os08g41830 // LOC_Os08g41890 // LOC_Os08g42030 // LOC_Os08g41730 // LOC_Os08g42380 // LOC_Os08g41720 // LOC_Os08g41670
GO:0005623	C	cell	23	42	8636	30241	0.00033	0.0036	// LOC_Os08g41800 // LOC_Os08g42170 // LOC_Os08g42150 // LOC_Os08g41820 // LOC_Os08g41960 // LOC_Os08g42030 // LOC_Os08g42050 // LOC_Os08g41940 // LOC_Os08g41880 // LOC_Os08g41720 // LOC_Os08g41670 // LOC_Os08g42000 // LOC_Os08g41810 // LOC_Os08g41830 // LOC_Os08g41950 // LOC_Os08g42040 // LOC_Os08g41730 // LOC_Os08g42370 // LOC_Os08g41890 // LOC_Os08g42350 // LOC_Os08g41990 // LOC_Os08g42440 // …
GO:0044464	C	cell part	23	42	8636	30241	0.00033	0.0036	// LOC_Os08g41800 // LOC_Os08g42170 // LOC_Os08g42150 // LOC_Os08g41820 // LOC_Os08g41960 // LOC_Os08g42030 // LOC_Os08g42050 // LOC_Os08g41940 // LOC_Os08g41880 // LOC_Os08g41720 // LOC_Os08g41670 // LOC_Os08g42000 // LOC_Os08g41810 // LOC_Os08g41830 // LOC_Os08g41950 // LOC_Os08g42040 // LOC_Os08g41730 // LOC_Os08g42370 // LOC_Os08g41890 // LOC_Os08g42350 // LOC_Os08g41990 // LOC_Os08g42440 // …
GO:0044444	C	cytoplasmic part	8	42	1307	30241	0.00039	0.0036	// LOC_Os08g41990 // LOC_Os08g41800 // LOC_Os08g41810 // LOC_Os08g41820 // LOC_Os08g41830 // LOC_Os08g41730 // LOC_Os08g42380 // LOC_Os08g41670
GO:0005622	C	intracellular	16	42	6088	30241	0.0056	0.042	// LOC_Os08g41990 // LOC_Os08g42440 // LOC_Os08g41800 // LOC_Os08g41810 // LOC_Os08g41820 // LOC_Os08g41830 // LOC_Os08g41890 // LOC_Os08g41960 // LOC_Os08g42030 // LOC_Os08g41950 // LOC_Os08g41940 // LOC_Os08g41730 // LOC_Os08g42380 // LOC_Os08g41720 // LOC_Os08g41670 // LOC_Os08g42000
GO:0044424	C	intracellular part	14	42	5186	30241	0.0082	0.051	// LOC_Os08g41990 // LOC_Os08g41800 // LOC_Os08g41810 // LOC_Os08g41820 // LOC_Os08g41830 // LOC_Os08g41890 // LOC_Os08g41960 // LOC_Os08g42030 // LOC_Os08g41950 // LOC_Os08g41940 // LOC_Os08g41730 // LOC_Os08g42380 // LOC_Os08g41720 // LOC_Os08g41670
GO:0043227	C	membrane-bounded organelle	10	42	3457	30241	0.018	0.074	// LOC_Os08g41990 // LOC_Os08g41800 // LOC_Os08g41890 // LOC_Os08g41830 // LOC_Os08g41960 // LOC_Os08g42030 // LOC_Os08g41950 // LOC_Os08g41940 // LOC_Os08g42380 // LOC_Os08g41670
GO:0016020	C	membrane	9	42	2907	30241	0.017	0.074	// LOC_Os08g42040 // LOC_Os08g42150 // LOC_Os08g42050 // LOC_Os08g42170 // LOC_Os08g42370 // LOC_Os08g42380 // LOC_Os08g41720 // LOC_Os08g41670 // LOC_Os08g42350
GO:0043231	C	intracellular membrane-bounded organelle	10	42	3438	30241	0.017	0.074	// LOC_Os08g41990 // LOC_Os08g41800 // LOC_Os08g41890 // LOC_Os08g41830 // LOC_Os08g41960 // LOC_Os08g42030 // LOC_Os08g41950 // LOC_Os08g41940 // LOC_Os08g42380 // LOC_Os08g41670
GO:0043226	C	organelle	11	42	4284	30241	0.029	0.098	// LOC_Os08g41990 // LOC_Os08g41800 // LOC_Os08g41810 // LOC_Os08g41890 // LOC_Os08g41830 // LOC_Os08g41960 // LOC_Os08g42030 // LOC_Os08g41950 // LOC_Os08g41940 // LOC_Os08g42380 // LOC_Os08g41670
GO:0043229	C	intracellular organelle	11	42	4284	30241	0.029	0.098	// LOC_Os08g41990 // LOC_Os08g41800 // LOC_Os08g41810 // LOC_Os08g41890 // LOC_Os08g41830 // LOC_Os08g41960 // LOC_Os08g42030 // LOC_Os08g41950 // LOC_Os08g41940 // LOC_Os08g42380 // LOC_Os08g41670
GO:0005634	C	nucleus	5	42	2990	30241	0.4	1	// LOC_Os08g41960 // LOC_Os08g42030 // LOC_Os08g41890 // LOC_Os08g41950 // LOC_Os08g41940

## Sheet: rm3480Gotable
Supplementary E
GO enrichment analyses of genes in RM3480 using AgriGO
GO_acc	term_type	Term	queryitem	querytotal	bgitem	bgtotal	pvalue	FDR	entries
GO:0050896	P	response to stimulus	19	52	1258	30241	1.3e-13	2.6e-11	// LOC_Os08g43390 // LOC_Os08g43670 // LOC_Os08g43200 // LOC_Os08g43210 // LOC_Os08g43334 // LOC_Os08g43540 // LOC_Os08g43440 // LOC_Os08g43120 // LOC_Os08g43560 // LOC_Os08g43680 // LOC_Os08g43250 // LOC_Os08g43000 // LOC_Os08g43010 // LOC_Os08g43700 // LOC_Os08g43410 // LOC_Os08g43654 // LOC_Os08g43510 // LOC_Os08g43050 // LOC_Os08g43190
GO:0009628	P	response to abiotic stimulus	7	52	67	30241	4.8e-11	4.7e-09	// LOC_Os08g43390 // LOC_Os08g43200 // LOC_Os08g43210 // LOC_Os08g43334 // LOC_Os08g43540 // LOC_Os08g43440 // LOC_Os08g43680
GO:0019748	P	secondary metabolic process	6	52	53	30241	8e-10	5.3e-08	// LOC_Os08g43390 // LOC_Os08g43440 // LOC_Os08g43370 // LOC_Os08g43250 // LOC_Os08g43654 // LOC_Os08g43190
GO:0006950	P	response to stress	11	52	1053	30241	1.5e-06	7.6e-05	// LOC_Os08g43670 // LOC_Os08g43200 // LOC_Os08g43210 // LOC_Os08g43334 // LOC_Os08g43540 // LOC_Os08g43560 // LOC_Os08g43680 // LOC_Os08g43000 // LOC_Os08g43010 // LOC_Os08g43050 // LOC_Os08g43190
GO:0044281	P	small molecule metabolic process	8	52	1346	30241	0.002	0.074	// LOC_Os08g43390 // LOC_Os08g43580 // LOC_Os08g43440 // LOC_Os08g43370 // LOC_Os08g43250 // LOC_Os08g43060 // LOC_Os08g43654 // LOC_Os08g43190
GO:0008219	P	cell death	5	52	569	30241	0.003	0.074	// LOC_Os08g43000 // LOC_Os08g43010 // LOC_Os08g43050 // LOC_Os08g43270 // LOC_Os08g43190
GO:0016265	P	death	5	52	569	30241	0.003	0.074	// LOC_Os08g43000 // LOC_Os08g43010 // LOC_Os08g43050 // LOC_Os08g43270 // LOC_Os08g43190
GO:0006519	P	cellular amino acid and derivative metabolic process	5	52	569	30241	0.003	0.074	// LOC_Os08g43250 // LOC_Os08g43440 // LOC_Os08g43654 // LOC_Os08g43190 // LOC_Os08g43390
GO:0065007	P	biological regulation	12	52	2989	30241	0.0042	0.092	// LOC_Os08g43380 // LOC_Os08g43200 // LOC_Os08g43210 // LOC_Os08g43600 // LOC_Os08g43334 // LOC_Os08g43550 // LOC_Os08g43690 // LOC_Os08g43410 // LOC_Os08g43070 // LOC_Os08g43470 // LOC_Os08g43090 // LOC_Os08g43640
GO:0050789	P	regulation of biological process	10	52	2845	30241	0.022	0.43	// LOC_Os08g43380 // LOC_Os08g43200 // LOC_Os08g43210 // LOC_Os08g43600 // LOC_Os08g43334 // LOC_Os08g43550 // LOC_Os08g43410 // LOC_Os08g43070 // LOC_Os08g43090 // LOC_Os08g43640
GO:0080090	P	regulation of primary metabolic process	8	52	2224	30241	0.035	0.46	// LOC_Os08g43200 // LOC_Os08g43210 // LOC_Os08g43334 // LOC_Os08g43600 // LOC_Os08g43550 // LOC_Os08g43070 // LOC_Os08g43090 // LOC_Os08g43640
GO:0019222	P	regulation of metabolic process	8	52	2282	30241	0.04	0.46	// LOC_Os08g43200 // LOC_Os08g43210 // LOC_Os08g43334 // LOC_Os08g43600 // LOC_Os08g43550 // LOC_Os08g43070 // LOC_Os08g43090 // LOC_Os08g43640
GO:0060255	P	regulation of macromolecule metabolic process	8	52	2255	30241	0.038	0.46	// LOC_Os08g43200 // LOC_Os08g43210 // LOC_Os08g43334 // LOC_Os08g43600 // LOC_Os08g43550 // LOC_Os08g43070 // LOC_Os08g43090 // LOC_Os08g43640
GO:0050794	P	regulation of cellular process	9	52	2709	30241	0.04	0.46	// LOC_Os08g43380 // LOC_Os08g43200 // LOC_Os08g43210 // LOC_Os08g43334 // LOC_Os08g43600 // LOC_Os08g43410 // LOC_Os08g43070 // LOC_Os08g43090 // LOC_Os08g43550
GO:0051252	P	regulation of RNA metabolic process	5	52	1108	30241	0.042	0.46	// LOC_Os08g43090 // LOC_Os08g43200 // LOC_Os08g43210 // LOC_Os08g43334 // LOC_Os08g43600
GO:0006355	P	regulation of transcription, DNA-dependent	5	52	1101	30241	0.041	0.46	// LOC_Os08g43090 // LOC_Os08g43200 // LOC_Os08g43210 // LOC_Os08g43334 // LOC_Os08g43600
GO:0006350	P	transcription	8	52	2229	30241	0.036	0.46	// LOC_Os08g43200 // LOC_Os08g43210 // LOC_Os08g43334 // LOC_Os08g43600 // LOC_Os08g43160 // LOC_Os08g43070 // LOC_Os08g43090 // LOC_Os08g43550
GO:0009987	P	cellular process	33	52	15127	30241	0.036	0.46	// LOC_Os08g43200 // LOC_Os08g43580 // LOC_Os08g43410 // LOC_Os08g43440 // LOC_Os08g43170 // LOC_Os08g43010 // LOC_Os08g43400 // LOC_Os08g43110 // LOC_Os08g43070 // LOC_Os08g43470 // LOC_Os08g43640 // LOC_Os08g43050 // LOC_Os08g43380 // LOC_Os08g42980 // LOC_Os08g43600 // LOC_Os08g43540 // LOC_Os08g43080 // LOC_Os08g43250 // LOC_Os08g43210 // LOC_Os08g43334 // LOC_Os08g43520 // LOC_Os08g43370 // …
GO:0032774	P	RNA biosynthetic process	5	52	1157	30241	0.049	0.48	// LOC_Os08g43090 // LOC_Os08g43200 // LOC_Os08g43210 // LOC_Os08g43334 // LOC_Os08g43600
GO:0006351	P	transcription, DNA-dependent	5	52	1153	30241	0.048	0.48	// LOC_Os08g43090 // LOC_Os08g43200 // LOC_Os08g43210 // LOC_Os08g43334 // LOC_Os08g43600
GO:0031326	P	regulation of cellular biosynthetic process	7	52	2137	30241	0.072	0.53	// LOC_Os08g43200 // LOC_Os08g43210 // LOC_Os08g43600 // LOC_Os08g43550 // LOC_Os08g43334 // LOC_Os08g43070 // LOC_Os08g43090
GO:0031323	P	regulation of cellular metabolic process	7	52	2173	30241	0.078	0.53	// LOC_Os08g43200 // LOC_Os08g43210 // LOC_Os08g43600 // LOC_Os08g43550 // LOC_Os08g43334 // LOC_Os08g43070 // LOC_Os08g43090
GO:0045449	P	regulation of transcription	7	52	2088	30241	0.066	0.53	// LOC_Os08g43200 // LOC_Os08g43210 // LOC_Os08g43600 // LOC_Os08g43550 // LOC_Os08g43334 // LOC_Os08g43070 // LOC_Os08g43090
GO:0019219	P	regulation of nucleobase, nucleoside, nucleotide and nucleic acid metabolic process	7	52	2099	30241	0.067	0.53	// LOC_Os08g43200 // LOC_Os08g43210 // LOC_Os08g43600 // LOC_Os08g43550 // LOC_Os08g43334 // LOC_Os08g43070 // LOC_Os08g43090
GO:0010468	P	regulation of gene expression	7	52	2166	30241	0.077	0.53	// LOC_Os08g43200 // LOC_Os08g43210 // LOC_Os08g43600 // LOC_Os08g43550 // LOC_Os08g43334 // LOC_Os08g43070 // LOC_Os08g43090
GO:0009889	P	regulation of biosynthetic process	7	52	2137	30241	0.072	0.53	// LOC_Os08g43200 // LOC_Os08g43210 // LOC_Os08g43600 // LOC_Os08g43550 // LOC_Os08g43334 // LOC_Os08g43070 // LOC_Os08g43090
GO:0051171	P	regulation of nitrogen compound metabolic process	7	52	2099	30241	0.067	0.53	// LOC_Os08g43200 // LOC_Os08g43210 // LOC_Os08g43600 // LOC_Os08g43550 // LOC_Os08g43334 // LOC_Os08g43070 // LOC_Os08g43090
GO:0016070	P	RNA metabolic process	6	52	1627	30241	0.06	0.53	// LOC_Os08g42980 // LOC_Os08g43210 // LOC_Os08g43334 // LOC_Os08g43600 // LOC_Os08g43200 // LOC_Os08g43090
GO:0010556	P	regulation of macromolecule biosynthetic process	7	52	2137	30241	0.072	0.53	// LOC_Os08g43200 // LOC_Os08g43210 // LOC_Os08g43600 // LOC_Os08g43550 // LOC_Os08g43334 // LOC_Os08g43070 // LOC_Os08g43090
GO:0010467	P	gene expression	9	52	3375	30241	0.12	0.8	// LOC_Os08g42980 // LOC_Os08g43210 // LOC_Os08g43334 // LOC_Os08g43600 // LOC_Os08g43160 // LOC_Os08g43200 // LOC_Os08g43070 // LOC_Os08g43090 // LOC_Os08g43550
GO:0009058	P	biosynthetic process	16	52	7161	30241	0.15	0.96	// LOC_Os08g43390 // LOC_Os08g43200 // LOC_Os08g43210 // LOC_Os08g43580 // LOC_Os08g43600 // LOC_Os08g43440 // LOC_Os08g43334 // LOC_Os08g43250 // LOC_Os08g43170 // LOC_Os08g43160 // LOC_Os08g43070 // LOC_Os08g43080 // LOC_Os08g43654 // LOC_Os08g43550 // LOC_Os08g43090 // LOC_Os08g43190
GO:0044249	P	cellular biosynthetic process	11	52	6858	30241	0.66	1	// LOC_Os08g43200 // LOC_Os08g43210 // LOC_Os08g43580 // LOC_Os08g43334 // LOC_Os08g43600 // LOC_Os08g43170 // LOC_Os08g43160 // LOC_Os08g43070 // LOC_Os08g43080 // LOC_Os08g43090 // LOC_Os08g43550
GO:0006807	P	nitrogen compound metabolic process	13	52	8092	30241	0.66	1	// LOC_Os08g43520 // LOC_Os08g42980 // LOC_Os08g43210 // LOC_Os08g43600 // LOC_Os08g43334 // LOC_Os08g43370 // LOC_Os08g43160 // LOC_Os08g43200 // LOC_Os08g43110 // LOC_Os08g43070 // LOC_Os08g43080 // LOC_Os08g43090 // LOC_Os08g43550
GO:0034645	P	cellular macromolecule biosynthetic process	9	52	6096	30241	0.75	1	// LOC_Os08g43200 // LOC_Os08g43210 // LOC_Os08g43334 // LOC_Os08g43600 // LOC_Os08g43160 // LOC_Os08g43070 // LOC_Os08g43080 // LOC_Os08g43090 // LOC_Os08g43550
GO:0006139	P	nucleobase, nucleoside, nucleotide and nucleic acid metabolic process	13	52	7524	30241	0.55	1	// LOC_Os08g43520 // LOC_Os08g42980 // LOC_Os08g43210 // LOC_Os08g43600 // LOC_Os08g43334 // LOC_Os08g43370 // LOC_Os08g43160 // LOC_Os08g43200 // LOC_Os08g43110 // LOC_Os08g43070 // LOC_Os08g43080 // LOC_Os08g43090 // LOC_Os08g43550
GO:0044260	P	cellular macromolecule metabolic process	16	52	11335	30241	0.87	1	// LOC_Os08g43520 // LOC_Os08g42980 // LOC_Os08g43210 // LOC_Os08g43600 // LOC_Os08g43540 // LOC_Os08g43334 // LOC_Os08g43490 // LOC_Os08g43370 // LOC_Os08g43160 // LOC_Os08g43200 // LOC_Os08g43270 // LOC_Os08g43110 // LOC_Os08g43070 // LOC_Os08g43080 // LOC_Os08g43090 // LOC_Os08g43550
GO:0006810	P	transport	6	52	2251	30241	0.19	1	// LOC_Os08g43250 // LOC_Os08g43470 // LOC_Os08g43690 // LOC_Os08g43654 // LOC_Os08g43090 // LOC_Os08g43290
GO:0044238	P	primary metabolic process	26	52	14927	30241	0.52	1	// LOC_Os08g43200 // LOC_Os08g43580 // LOC_Os08g43440 // LOC_Os08g43300 // LOC_Os08g43170 // LOC_Os08g43110 // LOC_Os08g43070 // LOC_Os08g43640 // LOC_Os08g43520 // LOC_Os08g42980 // LOC_Os08g43600 // LOC_Os08g43540 // LOC_Os08g43080 // LOC_Os08g43210 // LOC_Os08g43334 // LOC_Os08g43370 // LOC_Os08g43250 // LOC_Os08g43160 // LOC_Os08g43270 // LOC_Os08g43654 // LOC_Os08g43390 // LOC_Os08g43550 // …
GO:0009059	P	macromolecule biosynthetic process	9	52	6103	30241	0.75	1	// LOC_Os08g43200 // LOC_Os08g43210 // LOC_Os08g43334 // LOC_Os08g43600 // LOC_Os08g43160 // LOC_Os08g43070 // LOC_Os08g43080 // LOC_Os08g43090 // LOC_Os08g43550
GO:0008152	P	metabolic process	29	52	17445	30241	0.66	1	// LOC_Os08g43200 // LOC_Os08g43580 // LOC_Os08g42950 // LOC_Os08g43440 // LOC_Os08g43300 // LOC_Os08g43170 // LOC_Os08g43110 // LOC_Os08g43070 // LOC_Os08g43640 // LOC_Os08g43520 // LOC_Os08g42980 // LOC_Os08g43600 // LOC_Os08g43540 // LOC_Os08g43080 // LOC_Os08g43430 // LOC_Os08g43210 // LOC_Os08g43334 // LOC_Os08g43370 // LOC_Os08g43250 // LOC_Os08g43160 // LOC_Os08g43270 // LOC_Os08g43060 // …
GO:0051234	P	establishment of localization	6	52	2251	30241	0.19	1	// LOC_Os08g43250 // LOC_Os08g43470 // LOC_Os08g43690 // LOC_Os08g43654 // LOC_Os08g43090 // LOC_Os08g43290
GO:0051179	P	localization	6	52	2275	30241	0.19	1	// LOC_Os08g43250 // LOC_Os08g43470 // LOC_Os08g43690 // LOC_Os08g43654 // LOC_Os08g43090 // LOC_Os08g43290
GO:0019538	P	protein metabolic process	6	52	7425	30241	0.99	1	// LOC_Os08g43520 // LOC_Os08g43540 // LOC_Os08g43300 // LOC_Os08g43490 // LOC_Os08g43270 // LOC_Os08g43640
GO:0044237	P	cellular metabolic process	24	52	13193	30241	0.41	1	// LOC_Os08g43200 // LOC_Os08g43580 // LOC_Os08g43440 // LOC_Os08g43170 // LOC_Os08g43110 // LOC_Os08g43070 // LOC_Os08g43520 // LOC_Os08g42980 // LOC_Os08g43600 // LOC_Os08g43540 // LOC_Os08g43080 // LOC_Os08g43210 // LOC_Os08g43334 // LOC_Os08g43370 // LOC_Os08g43250 // LOC_Os08g43160 // LOC_Os08g43270 // LOC_Os08g43060 // LOC_Os08g43654 // LOC_Os08g43390 // LOC_Os08g43550 // LOC_Os08g43490 // …
GO:0043170	P	macromolecule metabolic process	18	52	12936	30241	0.91	1	// LOC_Os08g43520 // LOC_Os08g43200 // LOC_Os08g43210 // LOC_Os08g43600 // LOC_Os08g43540 // LOC_Os08g43300 // LOC_Os08g43334 // LOC_Os08g43550 // LOC_Os08g43490 // LOC_Os08g43370 // LOC_Os08g43160 // LOC_Os08g42980 // LOC_Os08g43270 // LOC_Os08g43110 // LOC_Os08g43070 // LOC_Os08g43080 // LOC_Os08g43090 // LOC_Os08g43640
GO:0003700	F	transcription factor activity	9	52	908	30241	2.3e-05	0.0021	// LOC_Os08g43200 // LOC_Os08g43210 // LOC_Os08g43334 // LOC_Os08g43600 // LOC_Os08g43160 // LOC_Os08g43410 // LOC_Os08g43070 // LOC_Os08g43090 // LOC_Os08g43550
GO:0030528	F	transcription regulator activity	9	52	1405	30241	0.00061	0.028	// LOC_Os08g43200 // LOC_Os08g43210 // LOC_Os08g43334 // LOC_Os08g43600 // LOC_Os08g43160 // LOC_Os08g43410 // LOC_Os08g43070 // LOC_Os08g43090 // LOC_Os08g43550
GO:0043169	F	cation binding	10	52	6862	30241	0.77	1	// LOC_Os08g43390 // LOC_Os08g43520 // LOC_Os08g43670 // LOC_Os08g43440 // LOC_Os08g43300 // LOC_Os08g43480 // LOC_Os08g43560 // LOC_Os08g43570 // LOC_Os08g43110 // LOC_Os08g43190
GO:0003677	F	DNA binding	11	52	5822	30241	0.42	1	// LOC_Os08g43520 // LOC_Os08g43200 // LOC_Os08g43210 // LOC_Os08g43600 // LOC_Os08g43334 // LOC_Os08g43160 // LOC_Os08g43410 // LOC_Os08g43110 // LOC_Os08g43070 // LOC_Os08g43090 // LOC_Os08g43550
GO:0043167	F	ion binding	10	52	6866	30241	0.77	1	// LOC_Os08g43390 // LOC_Os08g43520 // LOC_Os08g43670 // LOC_Os08g43440 // LOC_Os08g43300 // LOC_Os08g43480 // LOC_Os08g43560 // LOC_Os08g43570 // LOC_Os08g43110 // LOC_Os08g43190
GO:0001883	F	purine nucleoside binding	5	52	4184	30241	0.86	1	// LOC_Os08g43000 // LOC_Os08g43010 // LOC_Os08g43120 // LOC_Os08g43050 // LOC_Os08g43400
GO:0005524	F	ATP binding	5	52	3986	30241	0.83	1	// LOC_Os08g43000 // LOC_Os08g43010 // LOC_Os08g43120 // LOC_Os08g43050 // LOC_Os08g43400
GO:0008270	F	zinc ion binding	6	52	4459	30241	0.8	1	// LOC_Os08g43670 // LOC_Os08g43520 // LOC_Os08g43300 // LOC_Os08g43480 // LOC_Os08g43110 // LOC_Os08g43190
GO:0016740	F	transferase activity	6	52	6832	30241	0.99	1	// LOC_Os08g43020 // LOC_Os08g43680 // LOC_Os08g43170 // LOC_Os08g43060 // LOC_Os08g43510 // LOC_Os08g43040
GO:0001882	F	nucleoside binding	5	52	4184	30241	0.86	1	// LOC_Os08g43000 // LOC_Os08g43010 // LOC_Os08g43120 // LOC_Os08g43050 // LOC_Os08g43400
GO:0000166	F	nucleotide binding	7	52	5097	30241	0.8	1	// LOC_Os08g42980 // LOC_Os08g43360 // LOC_Os08g43000 // LOC_Os08g43010 // LOC_Os08g43050 // LOC_Os08g43120 // LOC_Os08g43400
GO:0017076	F	purine nucleotide binding	5	52	4450	30241	0.9	1	// LOC_Os08g43000 // LOC_Os08g43010 // LOC_Os08g43120 // LOC_Os08g43050 // LOC_Os08g43400
GO:0046872	F	metal ion binding	9	52	6558	30241	0.82	1	// LOC_Os08g43390 // LOC_Os08g43520 // LOC_Os08g43670 // LOC_Os08g43440 // LOC_Os08g43300 // LOC_Os08g43480 // LOC_Os08g43560 // LOC_Os08g43110 // LOC_Os08g43190
GO:0003676	F	nucleic acid binding	13	52	9396	30241	0.86	1	// LOC_Os08g43520 // LOC_Os08g43200 // LOC_Os08g43210 // LOC_Os08g43600 // LOC_Os08g43334 // LOC_Os08g43360 // LOC_Os08g43160 // LOC_Os08g42980 // LOC_Os08g43410 // LOC_Os08g43110 // LOC_Os08g43070 // LOC_Os08g43090 // LOC_Os08g43550
GO:0016787	F	hydrolase activity	10	52	6726	30241	0.75	1	// LOC_Os08g43520 // LOC_Os08g42950 // LOC_Os08g43300 // LOC_Os08g43570 // LOC_Os08g43560 // LOC_Os08g43370 // LOC_Os08g43430 // LOC_Os08g43540 // LOC_Os08g43400 // LOC_Os08g43120
GO:0005215	F	transporter activity	6	52	1558	30241	0.051	1	// LOC_Os08g43250 // LOC_Os08g43580 // LOC_Os08g43690 // LOC_Os08g43654 // LOC_Os08g43090 // LOC_Os08g43120
GO:0003824	F	catalytic activity	22	52	15960	30241	0.95	1	// LOC_Os08g42950 // LOC_Os08g43440 // LOC_Os08g43300 // LOC_Os08g43680 // LOC_Os08g43170 // LOC_Os08g43400 // LOC_Os08g43520 // LOC_Os08g43540 // LOC_Os08g43480 // LOC_Os08g43560 // LOC_Os08g43180 // LOC_Os08g43020 // LOC_Os08g43370 // LOC_Os08g43430 // LOC_Os08g43060 // LOC_Os08g43510 // LOC_Os08g43040 // LOC_Os08g43120 // LOC_Os08g43390 // LOC_Os08g43670 // LOC_Os08g43570 // LOC_Os08g43190
GO:0032559	F	adenyl ribonucleotide binding	5	52	3990	30241	0.83	1	// LOC_Os08g43000 // LOC_Os08g43010 // LOC_Os08g43120 // LOC_Os08g43050 // LOC_Os08g43400
GO:0046914	F	transition metal ion binding	9	52	5688	30241	0.66	1	// LOC_Os08g43390 // LOC_Os08g43520 // LOC_Os08g43670 // LOC_Os08g43440 // LOC_Os08g43300 // LOC_Os08g43480 // LOC_Os08g43560 // LOC_Os08g43110 // LOC_Os08g43190
GO:0030554	F	adenyl nucleotide binding	5	52	4184	30241	0.86	1	// LOC_Os08g43000 // LOC_Os08g43010 // LOC_Os08g43120 // LOC_Os08g43050 // LOC_Os08g43400
GO:0005515	F	protein binding	11	52	3642	30241	0.043	1	// LOC_Os08g43670 // LOC_Os08g43600 // LOC_Os08g43480 // LOC_Os08g43490 // LOC_Os08g42960 // LOC_Os08g43000 // LOC_Os08g43010 // LOC_Os08g43400 // LOC_Os08g43270 // LOC_Os08g43090 // LOC_Os08g43050
GO:0032555	F	purine ribonucleotide binding	5	52	4250	30241	0.87	1	// LOC_Os08g43000 // LOC_Os08g43010 // LOC_Os08g43120 // LOC_Os08g43050 // LOC_Os08g43400
GO:0032553	F	ribonucleotide binding	5	52	4250	30241	0.87	1	// LOC_Os08g43000 // LOC_Os08g43010 // LOC_Os08g43120 // LOC_Os08g43050 // LOC_Os08g43400
GO:0005488	F	binding	34	52	20560	30241	0.71	1	// LOC_Os08g43200 // LOC_Os08g43580 // LOC_Os08g43410 // LOC_Os08g43440 // LOC_Os08g43300 // LOC_Os08g43360 // LOC_Os08g43010 // LOC_Os08g43400 // LOC_Os08g43110 // LOC_Os08g43070 // LOC_Os08g43470 // LOC_Os08g43500 // LOC_Os08g43050 // LOC_Os08g43520 // LOC_Os08g42980 // LOC_Os08g43600 // LOC_Os08g43480 // LOC_Os08g43560 // LOC_Os08g43180 // LOC_Os08g43210 // LOC_Os08g43334 // LOC_Os08g42960 // …
GO:0043227	C	membrane-bounded organelle	23	52	3457	30241	2.8e-09	6.4e-08	// LOC_Os08g43200 // LOC_Os08g43440 // LOC_Os08g43680 // LOC_Os08g43010 // LOC_Os08g43700 // LOC_Os08g43070 // LOC_Os08g43380 // LOC_Os08g42980 // LOC_Os08g43600 // LOC_Os08g43560 // LOC_Os08g43690 // LOC_Os08g43080 // LOC_Os08g43210 // LOC_Os08g43334 // LOC_Os08g43250 // LOC_Os08g43000 // LOC_Os08g43160 // LOC_Os08g43410 // LOC_Os08g43654 // LOC_Os08g43390 // LOC_Os08g43490 // LOC_Os08g43090 // …
GO:0043231	C	intracellular membrane-bounded organelle	23	52	3438	30241	2.5e-09	6.4e-08	// LOC_Os08g43200 // LOC_Os08g43440 // LOC_Os08g43680 // LOC_Os08g43010 // LOC_Os08g43700 // LOC_Os08g43070 // LOC_Os08g43380 // LOC_Os08g42980 // LOC_Os08g43600 // LOC_Os08g43560 // LOC_Os08g43690 // LOC_Os08g43080 // LOC_Os08g43210 // LOC_Os08g43334 // LOC_Os08g43250 // LOC_Os08g43000 // LOC_Os08g43160 // LOC_Os08g43410 // LOC_Os08g43654 // LOC_Os08g43390 // LOC_Os08g43490 // LOC_Os08g43090 // …
GO:0043226	C	organelle	23	52	4284	30241	1.6e-07	1.9e-06	// LOC_Os08g43200 // LOC_Os08g43440 // LOC_Os08g43680 // LOC_Os08g43010 // LOC_Os08g43700 // LOC_Os08g43070 // LOC_Os08g43380 // LOC_Os08g42980 // LOC_Os08g43600 // LOC_Os08g43560 // LOC_Os08g43690 // LOC_Os08g43080 // LOC_Os08g43210 // LOC_Os08g43334 // LOC_Os08g43250 // LOC_Os08g43000 // LOC_Os08g43160 // LOC_Os08g43410 // LOC_Os08g43654 // LOC_Os08g43390 // LOC_Os08g43490 // LOC_Os08g43090 // …
GO:0043229	C	intracellular organelle	23	52	4284	30241	1.6e-07	1.9e-06	// LOC_Os08g43200 // LOC_Os08g43440 // LOC_Os08g43680 // LOC_Os08g43010 // LOC_Os08g43700 // LOC_Os08g43070 // LOC_Os08g43380 // LOC_Os08g42980 // LOC_Os08g43600 // LOC_Os08g43560 // LOC_Os08g43690 // LOC_Os08g43080 // LOC_Os08g43210 // LOC_Os08g43334 // LOC_Os08g43250 // LOC_Os08g43000 // LOC_Os08g43160 // LOC_Os08g43410 // LOC_Os08g43654 // LOC_Os08g43390 // LOC_Os08g43490 // LOC_Os08g43090 // …
GO:0044424	C	intracellular part	25	52	5186	30241	2.8e-07	2.1e-06	// LOC_Os08g43200 // LOC_Os08g43440 // LOC_Os08g43680 // LOC_Os08g43010 // LOC_Os08g43700 // LOC_Os08g43070 // LOC_Os08g43640 // LOC_Os08g43380 // LOC_Os08g42980 // LOC_Os08g43600 // LOC_Os08g43540 // LOC_Os08g43560 // LOC_Os08g43080 // LOC_Os08g43250 // LOC_Os08g43210 // LOC_Os08g43334 // LOC_Os08g43690 // LOC_Os08g43000 // LOC_Os08g43160 // LOC_Os08g43410 // LOC_Os08g43654 // LOC_Os08g43390 // …
GO:0044444	C	cytoplasmic part	13	52	1307	30241	2.5e-07	2.1e-06	// LOC_Os08g43390 // LOC_Os08g43380 // LOC_Os08g43250 // LOC_Os08g43540 // LOC_Os08g43440 // LOC_Os08g43560 // LOC_Os08g43680 // LOC_Os08g43690 // LOC_Os08g43000 // LOC_Os08g43010 // LOC_Os08g43490 // LOC_Os08g43654 // LOC_Os08g43400
GO:0005739	C	mitochondrion	6	52	163	30241	4.5e-07	3e-06	// LOC_Os08g43380 // LOC_Os08g43680 // LOC_Os08g43690 // LOC_Os08g43000 // LOC_Os08g43010 // LOC_Os08g43400
GO:0005737	C	cytoplasm	13	52	1735	30241	5.7e-06	3e-05	// LOC_Os08g43390 // LOC_Os08g43380 // LOC_Os08g43250 // LOC_Os08g43540 // LOC_Os08g43440 // LOC_Os08g43560 // LOC_Os08g43680 // LOC_Os08g43690 // LOC_Os08g43000 // LOC_Os08g43010 // LOC_Os08g43490 // LOC_Os08g43654 // LOC_Os08g43400
GO:0005622	C	intracellular	25	52	6088	30241	6e-06	3e-05	// LOC_Os08g43200 // LOC_Os08g43440 // LOC_Os08g43680 // LOC_Os08g43010 // LOC_Os08g43700 // LOC_Os08g43070 // LOC_Os08g43640 // LOC_Os08g43380 // LOC_Os08g42980 // LOC_Os08g43600 // LOC_Os08g43540 // LOC_Os08g43560 // LOC_Os08g43080 // LOC_Os08g43250 // LOC_Os08g43210 // LOC_Os08g43334 // LOC_Os08g43690 // LOC_Os08g43000 // LOC_Os08g43160 // LOC_Os08g43410 // LOC_Os08g43654 // LOC_Os08g43390 // …
GO:0005623	C	cell	30	52	8636	30241	1.1e-05	4.5e-05	// LOC_Os08g43200 // LOC_Os08g43320 // LOC_Os08g43440 // LOC_Os08g43680 // LOC_Os08g43010 // LOC_Os08g43700 // LOC_Os08g43070 // LOC_Os08g43470 // LOC_Os08g43640 // LOC_Os08g43050 // LOC_Os08g43380 // LOC_Os08g42980 // LOC_Os08g43600 // LOC_Os08g43540 // LOC_Os08g43560 // LOC_Os08g43080 // LOC_Os08g43250 // LOC_Os08g43210 // LOC_Os08g43334 // LOC_Os08g43690 // LOC_Os08g43000 // LOC_Os08g43160 // …
GO:0044464	C	cell part	30	52	8636	30241	1.1e-05	4.5e-05	// LOC_Os08g43200 // LOC_Os08g43320 // LOC_Os08g43440 // LOC_Os08g43680 // LOC_Os08g43010 // LOC_Os08g43700 // LOC_Os08g43070 // LOC_Os08g43470 // LOC_Os08g43640 // LOC_Os08g43050 // LOC_Os08g43380 // LOC_Os08g42980 // LOC_Os08g43600 // LOC_Os08g43540 // LOC_Os08g43560 // LOC_Os08g43080 // LOC_Os08g43250 // LOC_Os08g43210 // LOC_Os08g43334 // LOC_Os08g43690 // LOC_Os08g43000 // LOC_Os08g43160 // …
GO:0005634	C	nucleus	13	52	2990	30241	0.0014	0.0052	// LOC_Os08g42980 // LOC_Os08g43210 // LOC_Os08g43600 // LOC_Os08g43334 // LOC_Os08g43560 // LOC_Os08g43680 // LOC_Os08g43160 // LOC_Os08g43200 // LOC_Os08g43700 // LOC_Os08g43410 // LOC_Os08g43070 // LOC_Os08g43080 // LOC_Os08g43090
GO:0016020	C	membrane	11	52	2907	30241	0.0096	0.034	// LOC_Os08g43250 // LOC_Os08g43470 // LOC_Os08g43690 // LOC_Os08g43000 // LOC_Os08g43010 // LOC_Os08g43120 // LOC_Os08g43654 // LOC_Os08g43320 // LOC_Os08g43090 // LOC_Os08g43510 // LOC_Os08g43050
GO:0032991	C	macromolecular complex	5	52	1871	30241	0.22	0.71	// LOC_Os08g43540 // LOC_Os08g42980 // LOC_Os08g43640 // LOC_Os08g43570 // LOC_Os08g43400
