# Supplementary material for: High Performance of Photosynthesis and Osmotic Adjustment Are Associated With Salt Tolerance Ability in Rice Carrying Drought Tolerance QTL: Physiological and Co-expression Network Analysis
Source: Front Plant Sci. 2018 Aug 6;9:1135. doi: 10.3389/fpls.2018.01135 (PMC6088249; doi:10.3389/fpls.2018.01135)
Supplement: Supplementary file 6 [file Table_6.XLSX]

## Sheet: random79GOtable
Supplementary F
GO enrichment analyses of genes of random genes using AgriGO
GO_acc	term_type	Term	queryitem	querytotal	bgitem	bgtotal	pvalue	FDR	entries
GO:0044267	P		6	46	4057	30241	0.59	1	// Os02g0793400 // Os04g0418500 // Os01g0808400 // Os10g0360800 // Os02g0539200 // Os03g0111700
GO:0044260	P	cellular macromolecule metabolic process	10	46	11335	30241	0.99	1	// Os03g0131400 // Os02g0793400 // Os04g0418500 // Os12g0563400 // Os06g0140400 // Os01g0808400 // Os10g0360800 // Os02g0539200 // Os03g0129300 // Os03g0111700
GO:0044238	P	primary metabolic process	15	46	14927	30241	0.99	1	// Os03g0131400 // Os02g0793400 // Os04g0474500 // Os11g0255300 // Os04g0418500 // Os12g0563400 // Os11g0460800 // Os06g0140400 // Os01g0808400 // Os10g0360800 // Os02g0539200 // Os03g0129300 // Os04g0513700 // Os03g0111700 // Os06g0677000
GO:0019538	P	protein metabolic process	8	46	7425	30241	0.91	1	// Os02g0793400 // Os11g0255300 // Os04g0418500 // Os11g0460800 // Os01g0808400 // Os10g0360800 // Os02g0539200 // Os03g0111700
GO:0043687	P	post-translational protein modification	5	46	2387	30241	0.3	1	// Os02g0539200 // Os04g0418500 // Os02g0793400 // Os01g0808400 // Os10g0360800
GO:0009987	P	cellular process	11	46	15127	30241	1	1	// Os03g0131400 // Os02g0793400 // Os04g0418500 // Os12g0563400 // Os01g0908100 // Os06g0140400 // Os01g0808400 // Os10g0360800 // Os02g0539200 // Os03g0129300 // Os03g0111700
GO:0006464	P	protein modification process	5	46	2662	30241	0.38	1	// Os02g0539200 // Os04g0418500 // Os02g0793400 // Os01g0808400 // Os10g0360800
GO:0043170	P	macromolecule metabolic process	12	46	12936	30241	0.99	1	// Os03g0131400 // Os02g0793400 // Os11g0255300 // Os04g0418500 // Os12g0563400 // Os11g0460800 // Os06g0140400 // Os01g0808400 // Os10g0360800 // Os02g0539200 // Os03g0129300 // Os03g0111700
GO:0043412	P	macromolecule modification	5	46	2726	30241	0.4	1	// Os02g0539200 // Os04g0418500 // Os02g0793400 // Os01g0808400 // Os10g0360800
GO:0044237	P	cellular metabolic process	10	46	13193	30241	1	1	// Os03g0131400 // Os02g0793400 // Os04g0418500 // Os12g0563400 // Os06g0140400 // Os01g0808400 // Os10g0360800 // Os02g0539200 // Os03g0129300 // Os03g0111700
GO:0008152	P	metabolic process	18	46	17445	30241	1	1	// Os04g0513700 // Os03g0131400 // Os02g0793400 // Os04g0474500 // Os11g0255300 // Os04g0418500 // Os12g0563400 // Os04g0465500 // Os11g0460800 // Os06g0140400 // Os03g0111700 // Os01g0808400 // Os10g0360800 // Os02g0539200 // Os03g0129300 // Os02g0755900 // Os07g0670300 // Os06g0677000
GO:0005488	F	binding	22	46	20560	30241	1	1	// Os03g0314100 // Os03g0131400 // Os12g0563400 // Os06g0622300 // Os04g0665700 // Os03g0129300 // Os02g0150300 // Os06g0704000 // Os04g0474500 // Os10g0360800 // Os03g0111700 // Os03g0390700 // Os01g0808400 // Os10g0407500 // Os06g0140400 // Os04g0513700 // Os02g0793400 // Os04g0418500 // Os06g0702100 // Os01g0869300 // Os02g0469900 // Os02g0539200
GO:0003676	F	nucleic acid binding	10	46	9396	30241	0.94	1	// Os03g0314100 // Os03g0131400 // Os12g0563400 // Os06g0622300 // Os06g0702100 // Os01g0869300 // Os02g0469900 // Os04g0665700 // Os10g0407500 // Os06g0140400
GO:0003677	F	DNA binding	7	46	5822	30241	0.81	1	// Os12g0563400 // Os06g0622300 // Os06g0702100 // Os01g0869300 // Os02g0469900 // Os04g0665700 // Os06g0140400
GO:0043167	F	ion binding	5	46	6866	30241	0.99	1	// Os06g0702100 // Os04g0513700 // Os04g0474500 // Os01g0808400 // Os04g0665700
GO:0001883	F	purine nucleoside binding	6	46	4184	30241	0.63	1	// Os03g0314100 // Os02g0793400 // Os01g0808400 // Os10g0360800 // Os02g0150300 // Os03g0111700
GO:0001882	F	nucleoside binding	6	46	4184	30241	0.63	1	// Os03g0314100 // Os02g0793400 // Os01g0808400 // Os10g0360800 // Os02g0150300 // Os03g0111700
GO:0000166	F	nucleotide binding	7	46	5097	30241	0.68	1	// Os03g0314100 // Os02g0793400 // Os01g0808400 // Os10g0360800 // Os03g0129300 // Os02g0150300 // Os03g0111700
GO:0016740	F	transferase activity	8	46	6832	30241	0.85	1	// Os03g0131400 // Os02g0793400 // Os04g0465500 // Os02g0814800 // Os02g0469900 // Os01g0808400 // Os10g0360800 // Os02g0755900
GO:0017076	F	purine nucleotide binding	6	46	4450	30241	0.69	1	// Os03g0314100 // Os02g0793400 // Os01g0808400 // Os10g0360800 // Os02g0150300 // Os03g0111700
GO:0005524	F	ATP binding	5	46	3986	30241	0.74	1	// Os03g0314100 // Os02g0793400 // Os03g0111700 // Os01g0808400 // Os10g0360800
GO:0016787	F	hydrolase activity	7	46	6726	30241	0.91	1	// Os03g0314100 // Os04g0474500 // Os11g0255300 // Os11g0460800 // Os10g0407500 // Os06g0677000 // Os04g0513700
GO:0043169	F	cation binding	5	46	6862	30241	0.99	1	// Os06g0702100 // Os04g0513700 // Os04g0474500 // Os01g0808400 // Os04g0665700
GO:0003824	F	catalytic activity	21	46	15960	30241	0.87	1	// Os03g0314100 // Os04g0513700 // Os03g0131400 // Os02g0793400 // Os04g0474500 // Os11g0255300 // Os04g0418500 // Os10g0407500 // Os04g0465500 // Os02g0814800 // Os02g0539200 // Os11g0460800 // Os03g0111700 // Os01g0808400 // Os10g0360800 // Os02g0469900 // Os03g0129300 // Os02g0755900 // Os02g0150300 // Os07g0670300 // Os06g0677000
GO:0030554	F	adenyl nucleotide binding	6	46	4184	30241	0.63	1	// Os03g0314100 // Os02g0793400 // Os01g0808400 // Os10g0360800 // Os02g0150300 // Os03g0111700
GO:0032559	F	adenyl ribonucleotide binding	5	46	3990	30241	0.74	1	// Os03g0314100 // Os02g0793400 // Os03g0111700 // Os01g0808400 // Os10g0360800
GO:0032555	F	purine ribonucleotide binding	5	46	4250	30241	0.79	1	// Os03g0314100 // Os02g0793400 // Os03g0111700 // Os01g0808400 // Os10g0360800
GO:0032553	F	ribonucleotide binding	5	46	4250	30241	0.79	1	// Os03g0314100 // Os02g0793400 // Os03g0111700 // Os01g0808400 // Os10g0360800
GO:0044444	C	cytoplasmic part	29	46	1307	30241	3.1e-28	1.7e-26	// Os03g0131400 // Os01g0808400 // Os12g0157200 // Os07g0467600 // Os09g0449500 // Os03g0129300 // Os07g0103000 // Os08g0474700 // Os06g0256900 // Os04g0474500 // Os06g0702100 // Os01g0908100 // Os10g0360800 // Os02g0270800 // Os01g0642000 // Os04g0513700 // Os02g0755900 // Os01g0141600 // Os06g0179900 // Os03g0180600 // Os01g0622800 // Os02g0464500 // Os12g0597400 // Os06g0677000 // Os04g0188500…
GO:0005737	C	cytoplasm	30	46	1735	30241	2.9e-26	7.9e-25	// Os03g0131400 // Os02g0464500 // Os12g0157200 // Os07g0467600 // Os09g0449500 // Os03g0129300 // Os07g0103000 // Os08g0474700 // Os06g0256900 // Os04g0474500 // Os06g0702100 // Os01g0908100 // Os10g0360800 // Os02g0270800 // Os01g0642000 // Os04g0513700 // Os03g0111700 // Os02g0755900 // Os01g0141600 // Os06g0179900 // Os03g0180600 // Os01g0622800 // Os01g0808400 // Os12g0597400 // Os06g0677000…
GO:0009536	C	plastid	13	46	52	30241	5.5e-25	9.9e-24	// Os01g0141600 // Os02g0814800 // Os08g0474700 // Os06g0677000 // Os01g0622800 // Os03g0131400 // Os01g0908100 // Os07g0467600 // Os01g0808400 // Os03g0129300 // Os01g0642000 // Os12g0597400 // Os07g0103000
GO:0043227	C	membrane-bounded organelle	32	46	3457	30241	3.8e-20	4.1e-19	// Os03g0131400 // Os02g0464500 // Os12g0563400 // Os12g0157200 // Os07g0467600 // Os09g0449500 // Os03g0129300 // Os07g0103000 // Os08g0474700 // Os06g0256900 // Os04g0474500 // Os06g0702100 // Os01g0908100 // Os10g0360800 // Os02g0270800 // Os01g0642000 // Os04g0513700 // Os02g0755900 // Os01g0141600 // Os06g0179900 // Os03g0180600 // Os01g0622800 // Os01g0808400 // Os12g0597400 // Os06g0140400…
GO:0043231	C	intracellular membrane-bounded organelle	32	46	3438	30241	3.2e-20	4.1e-19	// Os03g0131400 // Os02g0464500 // Os12g0563400 // Os12g0157200 // Os07g0467600 // Os09g0449500 // Os03g0129300 // Os07g0103000 // Os08g0474700 // Os06g0256900 // Os04g0474500 // Os06g0702100 // Os01g0908100 // Os10g0360800 // Os02g0270800 // Os01g0642000 // Os04g0513700 // Os02g0755900 // Os01g0141600 // Os06g0179900 // Os03g0180600 // Os01g0622800 // Os01g0808400 // Os12g0597400 // Os06g0140400…
GO:0043229	C	intracellular organelle	32	46	4284	30241	2.3e-17	1.8e-16	// Os03g0131400 // Os02g0464500 // Os12g0563400 // Os12g0157200 // Os07g0467600 // Os09g0449500 // Os03g0129300 // Os07g0103000 // Os08g0474700 // Os06g0256900 // Os04g0474500 // Os06g0702100 // Os01g0908100 // Os10g0360800 // Os02g0270800 // Os01g0642000 // Os04g0513700 // Os02g0755900 // Os01g0141600 // Os06g0179900 // Os03g0180600 // Os01g0622800 // Os01g0808400 // Os12g0597400 // Os06g0140400…
GO:0043226	C	organelle	32	46	4284	30241	2.3e-17	1.8e-16	// Os03g0131400 // Os02g0464500 // Os12g0563400 // Os12g0157200 // Os07g0467600 // Os09g0449500 // Os03g0129300 // Os07g0103000 // Os08g0474700 // Os06g0256900 // Os04g0474500 // Os06g0702100 // Os01g0908100 // Os10g0360800 // Os02g0270800 // Os01g0642000 // Os04g0513700 // Os02g0755900 // Os01g0141600 // Os06g0179900 // Os03g0180600 // Os01g0622800 // Os01g0808400 // Os12g0597400 // Os06g0140400…
GO:0044424	C	intracellular part	34	46	5186	30241	4.4e-17	2.6e-16	// Os03g0131400 // Os02g0464500 // Os12g0563400 // Os12g0157200 // Os07g0467600 // Os09g0449500 // Os03g0129300 // Os07g0103000 // Os08g0474700 // Os06g0256900 // Os04g0474500 // Os06g0702100 // Os01g0908100 // Os10g0360800 // Os02g0270800 // Os01g0642000 // Os04g0513700 // Os03g0111700 // Os02g0755900 // Os01g0141600 // Os06g0179900 // Os03g0180600 // Os01g0622800 // Os01g0808400 // Os12g0597400…
GO:0005622	C	intracellular	36	46	6088	30241	4.3e-17	2.6e-16	// Os03g0131400 // Os02g0464500 // Os12g0563400 // Os12g0157200 // Os06g0622300 // Os07g0467600 // Os09g0449500 // Os03g0129300 // Os07g0103000 // Os08g0474700 // Os06g0256900 // Os04g0474500 // Os06g0702100 // Os01g0908100 // Os10g0360800 // Os02g0270800 // Os01g0642000 // Os04g0513700 // Os03g0111700 // Os02g0755900 // Os01g0141600 // Os06g0179900 // Os03g0180600 // Os01g0622800 // Os01g0808400…
GO:0016023	C	cytoplasmic membrane-bounded vesicle	8	46	37	30241	3.1e-15	1.5e-14	// Os04g0188500 // Os06g0256900 // Os11g0255300 // Os04g0474500 // Os02g0464500 // Os10g0360800 // Os02g0270800 // Os04g0513700
GO:0031988	C	membrane-bounded vesicle	8	46	37	30241	3.1e-15	1.5e-14	// Os04g0188500 // Os06g0256900 // Os11g0255300 // Os04g0474500 // Os02g0464500 // Os10g0360800 // Os02g0270800 // Os04g0513700
GO:0031982	C	vesicle	8	46	47	30241	1.7e-14	7.1e-14	// Os04g0188500 // Os06g0256900 // Os11g0255300 // Os04g0474500 // Os02g0464500 // Os10g0360800 // Os02g0270800 // Os04g0513700
GO:0031410	C	cytoplasmic vesicle	8	46	47	30241	1.7e-14	7.1e-14	// Os04g0188500 // Os06g0256900 // Os11g0255300 // Os04g0474500 // Os02g0464500 // Os10g0360800 // Os02g0270800 // Os04g0513700
GO:0005623	C	cell	37	46	8636	30241	4.5e-13	1.6e-12	// Os03g0131400 // Os02g0464500 // Os12g0563400 // Os12g0157200 // Os06g0622300 // Os07g0467600 // Os09g0449500 // Os03g0129300 // Os07g0103000 // Os08g0474700 // Os06g0256900 // Os04g0474500 // Os06g0702100 // Os01g0908100 // Os10g0360800 // Os02g0270800 // Os01g0642000 // Os04g0513700 // Os03g0111700 // Os02g0755900 // Os01g0141600 // Os06g0295000 // Os06g0179900 // Os03g0180600 // Os01g0622800…
GO:0044464	C	cell part	37	46	8636	30241	4.5e-13	1.6e-12	// Os03g0131400 // Os02g0464500 // Os12g0563400 // Os12g0157200 // Os06g0622300 // Os07g0467600 // Os09g0449500 // Os03g0129300 // Os07g0103000 // Os08g0474700 // Os06g0256900 // Os04g0474500 // Os06g0702100 // Os01g0908100 // Os10g0360800 // Os02g0270800 // Os01g0642000 // Os04g0513700 // Os03g0111700 // Os02g0755900 // Os01g0141600 // Os06g0295000 // Os06g0179900 // Os03g0180600 // Os01g0622800…
GO:0005739	C	mitochondrion	8	46	163	30241	1.9e-10	6.4e-10	// Os02g0539200 // Os12g0157200 // Os06g0702100 // Os06g0179900 // Os03g0180600 // Os11g0460800 // Os09g0449500 // Os02g0755900

## Sheet: random78GOtable
GO_acc	term_type	Term	queryitem	querytotal	bgitem	bgtotal	pvalue	FDR	entries
GO:0044267	P	cellular protein metabolic process	7	46	4057	30241	0.42	1	// Os03g0192800 // Os03g0791700 // Os08g0527800 // Os01g0641000 // Os04g0428900 // Os03g0724300 // Os04g0643200
GO:0034645	P	cellular macromolecule biosynthetic process	5	46	6096	30241	0.97	1	// Os06g0194000 // Os04g0643200 // Os08g0338900 // Os11g0448400 // Os11g0120200
GO:0044260	P	cellular macromolecule metabolic process	11	46	11335	30241	0.98	1	// Os03g0192800 // Os03g0791700 // Os11g0448400 // Os11g0120200 // Os08g0527800 // Os08g0338900 // Os01g0641000 // Os04g0428900 // Os06g0194000 // Os03g0724300 // Os04g0643200
GO:0044238	P	primary metabolic process	15	46	14927	30241	0.99	1	// Os03g0192800 // Os04g0581000 // Os03g0791700 // Os11g0448400 // Os11g0120200 // Os08g0527800 // Os08g0338900 // Os06g0596300 // Os01g0215000 // Os01g0641000 // Os04g0428900 // Os06g0573600 // Os06g0194000 // Os03g0724300 // Os04g0643200
GO:0019538	P	protein metabolic process	7	46	7425	30241	0.96	1	// Os03g0192800 // Os03g0791700 // Os08g0527800 // Os01g0641000 // Os04g0428900 // Os03g0724300 // Os04g0643200
GO:0009987	P	cellular process	16	46	15127	30241	0.99	1	// Os03g0192800 // Os04g0581000 // Os03g0791700 // Os11g0448400 // Os11g0120200 // Os08g0527800 // Os12g0175500 // Os08g0338900 // Os03g0594400 // Os10g0183000 // Os01g0641000 // Os04g0428900 // Os06g0194000 // Os03g0724300 // Os06g0596300 // Os04g0643200
GO:0044237	P	cellular metabolic process	13	46	13193	30241	0.99	1	// Os03g0192800 // Os04g0581000 // Os03g0791700 // Os11g0448400 // Os11g0120200 // Os08g0527800 // Os08g0338900 // Os06g0596300 // Os01g0641000 // Os04g0428900 // Os06g0194000 // Os03g0724300 // Os04g0643200
GO:0050794	P	regulation of cellular process	5	46	2709	30241	0.4	1	// Os12g0175500 // Os04g0428900 // Os06g0194000 // Os08g0338900 // Os11g0448400
GO:0044249	P	cellular biosynthetic process	6	46	6858	30241	0.97	1	// Os11g0448400 // Os11g0120200 // Os04g0643200 // Os06g0194000 // Os08g0338900 // Os06g0596300
GO:0009058	P	biosynthetic process	6	46	7161	30241	0.98	1	// Os11g0448400 // Os11g0120200 // Os04g0643200 // Os06g0194000 // Os08g0338900 // Os06g0596300
GO:0009059	P	macromolecule biosynthetic process	5	46	6103	30241	0.97	1	// Os06g0194000 // Os04g0643200 // Os08g0338900 // Os11g0448400 // Os11g0120200
GO:0065007	P	biological regulation	5	46	2989	30241	0.48	1	// Os12g0175500 // Os04g0428900 // Os06g0194000 // Os08g0338900 // Os11g0448400
GO:0008152	P	metabolic process	15	46	17445	30241	1	1	// Os03g0192800 // Os04g0581000 // Os03g0791700 // Os11g0448400 // Os11g0120200 // Os08g0527800 // Os08g0338900 // Os06g0596300 // Os01g0215000 // Os01g0641000 // Os04g0428900 // Os06g0573600 // Os06g0194000 // Os03g0724300 // Os04g0643200
GO:0043170	P	macromolecule metabolic process	11	46	12936	30241	1	1	// Os03g0192800 // Os03g0791700 // Os11g0448400 // Os11g0120200 // Os08g0527800 // Os08g0338900 // Os01g0641000 // Os04g0428900 // Os06g0194000 // Os03g0724300 // Os04g0643200
GO:0050789	P	regulation of biological process	5	46	2845	30241	0.44	1	// Os12g0175500 // Os04g0428900 // Os06g0194000 // Os08g0338900 // Os11g0448400
GO:0005488	F	binding	16	46	20560	30241	1	1	// Os04g0581000 // Os03g0791700 // Os11g0448400 // Os11g0120200 // Os06g0255200 // Os04g0507900 // Os03g0271400 // Os08g0258200 // Os01g0641000 // Os04g0428900 // Os06g0591600 // Os06g0573600 // Os06g0194000 // Os03g0724300 // Os10g0183000 // Os06g0644100
GO:0043167	F	ion binding	5	46	6866	30241	0.99	1	// Os06g0573600 // Os04g0581000 // Os04g0507900 // Os06g0591600 // Os08g0258200
GO:0001883	F	purine nucleoside binding	5	46	4184	30241	0.78	1	// Os03g0791700 // Os06g0255200 // Os03g0724300 // Os10g0183000 // Os01g0641000
GO:0001882	F	nucleoside binding	5	46	4184	30241	0.78	1	// Os03g0791700 // Os06g0255200 // Os03g0724300 // Os10g0183000 // Os01g0641000
GO:0000166	F	nucleotide binding	5	46	5097	30241	0.91	1	// Os03g0791700 // Os06g0255200 // Os03g0724300 // Os10g0183000 // Os01g0641000
GO:0016740	F	transferase activity	5	46	6832	30241	0.99	1	// Os03g0791700 // Os03g0724300 // Os08g0258200 // Os02g0684100 // Os01g0641000
GO:0017076	F	purine nucleotide binding	5	46	4450	30241	0.83	1	// Os03g0791700 // Os06g0255200 // Os03g0724300 // Os10g0183000 // Os01g0641000
GO:0005524	F	ATP binding	5	46	3986	30241	0.74	1	// Os03g0791700 // Os06g0255200 // Os03g0724300 // Os10g0183000 // Os01g0641000
GO:0016787	F	hydrolase activity	6	46	6726	30241	0.96	1	// Os03g0192800 // Os06g0255200 // Os08g0527800 // Os01g0215000 // Os04g0428900 // Os06g0573600
GO:0043169	F	cation binding	5	46	6862	30241	0.99	1	// Os06g0573600 // Os04g0581000 // Os04g0507900 // Os06g0591600 // Os08g0258200
GO:0003824	F	catalytic activity	14	46	15960	30241	1	1	// Os03g0192800 // Os04g0581000 // Os03g0791700 // Os02g0684100 // Os08g0527800 // Os12g0175500 // Os06g0255200 // Os08g0258200 // Os01g0215000 // Os01g0641000 // Os04g0428900 // Os06g0573600 // Os03g0724300 // Os04g0643200
GO:0030554	F	adenyl nucleotide binding	5	46	4184	30241	0.78	1	// Os03g0791700 // Os06g0255200 // Os03g0724300 // Os10g0183000 // Os01g0641000
GO:0032559	F	adenyl ribonucleotide binding	5	46	3990	30241	0.74	1	// Os03g0791700 // Os06g0255200 // Os03g0724300 // Os10g0183000 // Os01g0641000
GO:0005515	F	protein binding	6	46	3642	30241	0.48	1	// Os03g0791700 // Os04g0507900 // Os08g0258200 // Os04g0428900 // Os03g0724300 // Os10g0183000
GO:0032555	F	purine ribonucleotide binding	5	46	4250	30241	0.79	1	// Os03g0791700 // Os06g0255200 // Os03g0724300 // Os10g0183000 // Os01g0641000
GO:0032553	F	ribonucleotide binding	5	46	4250	30241	0.79	1	// Os03g0791700 // Os06g0255200 // Os03g0724300 // Os10g0183000 // Os01g0641000
GO:0044444	C	cytoplasmic part	27	46	1307	30241	3.5e-25	2.5e-23	// Os11g0448400 // Os01g0156300 // Os04g0675600 // Os06g0644100 // Os06g0499000 // Os12g0611700 // Os10g0445500 // Os12g0175500 // Os12g0615300 // Os06g0359400 // Os06g0150100 // Os06g0573600 // Os05g0241200 // Os04g0643200 // Os03g0791700 // Os05g0491500 // Os11g0247000 // Os05g0540600 // Os08g0392700 // Os04g0620800 // Os06g0237000 // Os03g0318400 // Os10g0183000 // Os08g0258200 // Os06g0484500…
GO:0005737	C	cytoplasm	28	46	1735	30241	2.2e-23	7.8e-22	// Os11g0448400 // Os01g0156300 // Os04g0675600 // Os06g0644100 // Os06g0499000 // Os12g0611700 // Os10g0445500 // Os12g0175500 // Os12g0615300 // Os06g0359400 // Os06g0150100 // Os04g0428900 // Os06g0573600 // Os05g0241200 // Os04g0643200 // Os03g0791700 // Os05g0491500 // Os11g0247000 // Os05g0540600 // Os08g0392700 // Os04g0620800 // Os06g0237000 // Os03g0318400 // Os10g0183000 // Os08g0258200…
GO:0016023	C	cytoplasmic membrane-bounded vesicle	11	46	37	30241	5.9e-22	1.1e-20	// Os10g0445500 // Os04g0620800 // Os03g0791700 // Os05g0491500 // Os12g0615300 // Os06g0359400 // Os06g0644100 // Os06g0573600 // Os12g0611700 // Os10g0183000 // Os02g0230300
GO:0031988	C	membrane-bounded vesicle	11	46	37	30241	5.9e-22	1.1e-20	// Os10g0445500 // Os04g0620800 // Os03g0791700 // Os05g0491500 // Os12g0615300 // Os06g0359400 // Os06g0644100 // Os06g0573600 // Os12g0611700 // Os10g0183000 // Os02g0230300
GO:0031982	C	vesicle	11	46	47	30241	5.9e-21	7e-20	// Os10g0445500 // Os04g0620800 // Os03g0791700 // Os05g0491500 // Os12g0615300 // Os06g0359400 // Os06g0644100 // Os06g0573600 // Os12g0611700 // Os10g0183000 // Os02g0230300
GO:0031410	C	cytoplasmic vesicle	11	46	47	30241	5.9e-21	7e-20	// Os10g0445500 // Os04g0620800 // Os03g0791700 // Os05g0491500 // Os12g0615300 // Os06g0359400 // Os06g0644100 // Os06g0573600 // Os12g0611700 // Os10g0183000 // Os02g0230300
GO:0009536	C	plastid	11	46	52	30241	1.6e-20	1.6e-19	// Os11g0448400 // Os11g0247000 // Os05g0540600 // Os12g0175500 // Os04g0675600 // Os05g0241200 // Os06g0150100 // Os06g0484500 // Os06g0237000 // Os06g0596300 // Os06g0499000
GO:0043231	C	intracellular membrane-bounded organelle	31	46	3438	30241	5.3e-19	4.8e-18	// Os03g0192800 // Os11g0448400 // Os11g0120200 // Os01g0156300 // Os04g0675600 // Os08g0258200 // Os06g0499000 // Os12g0611700 // Os10g0445500 // Os12g0175500 // Os12g0615300 // Os06g0359400 // Os06g0150100 // Os04g0428900 // Os06g0573600 // Os05g0241200 // Os04g0643200 // Os03g0791700 // Os05g0491500 // Os11g0247000 // Os05g0540600 // Os08g0392700 // Os06g0194000 // Os06g0644100 // Os04g0620800…
GO:0043227	C	membrane-bounded organelle	31	46	3457	30241	6.2e-19	5e-18	// Os03g0192800 // Os11g0448400 // Os11g0120200 // Os01g0156300 // Os04g0675600 // Os08g0258200 // Os06g0499000 // Os12g0611700 // Os10g0445500 // Os12g0175500 // Os12g0615300 // Os06g0359400 // Os06g0150100 // Os04g0428900 // Os06g0573600 // Os05g0241200 // Os04g0643200 // Os03g0791700 // Os05g0491500 // Os11g0247000 // Os05g0540600 // Os08g0392700 // Os06g0194000 // Os06g0644100 // Os04g0620800…
GO:0043229	C	intracellular organelle	31	46	4284	30241	3e-16	1.9e-15	// Os03g0192800 // Os11g0448400 // Os11g0120200 // Os01g0156300 // Os04g0675600 // Os08g0258200 // Os06g0499000 // Os12g0611700 // Os10g0445500 // Os12g0175500 // Os12g0615300 // Os06g0359400 // Os06g0150100 // Os04g0428900 // Os06g0573600 // Os05g0241200 // Os04g0643200 // Os03g0791700 // Os05g0491500 // Os11g0247000 // Os05g0540600 // Os08g0392700 // Os06g0194000 // Os06g0644100 // Os04g0620800…
GO:0043226	C	organelle	31	46	4284	30241	3e-16	1.9e-15	// Os03g0192800 // Os11g0448400 // Os11g0120200 // Os01g0156300 // Os04g0675600 // Os08g0258200 // Os06g0499000 // Os12g0611700 // Os10g0445500 // Os12g0175500 // Os12g0615300 // Os06g0359400 // Os06g0150100 // Os04g0428900 // Os06g0573600 // Os05g0241200 // Os04g0643200 // Os03g0791700 // Os05g0491500 // Os11g0247000 // Os05g0540600 // Os08g0392700 // Os06g0194000 // Os06g0644100 // Os04g0620800…
GO:0044424	C	intracellular part	31	46	5186	30241	6.6e-14	3.9e-13	// Os03g0192800 // Os11g0448400 // Os11g0120200 // Os01g0156300 // Os04g0675600 // Os08g0258200 // Os06g0499000 // Os12g0611700 // Os10g0445500 // Os12g0175500 // Os12g0615300 // Os06g0359400 // Os06g0150100 // Os04g0428900 // Os06g0573600 // Os05g0241200 // Os04g0643200 // Os03g0791700 // Os05g0491500 // Os11g0247000 // Os05g0540600 // Os08g0392700 // Os06g0194000 // Os06g0644100 // Os04g0620800…
GO:0005622	C	intracellular	31	46	6088	30241	5.5e-12	3e-11	// Os03g0192800 // Os11g0448400 // Os11g0120200 // Os01g0156300 // Os04g0675600 // Os08g0258200 // Os06g0499000 // Os12g0611700 // Os10g0445500 // Os12g0175500 // Os12g0615300 // Os06g0359400 // Os06g0150100 // Os04g0428900 // Os06g0573600 // Os05g0241200 // Os04g0643200 // Os03g0791700 // Os05g0491500 // Os11g0247000 // Os05g0540600 // Os08g0392700 // Os06g0194000 // Os06g0644100 // Os04g0620800…
GO:0005623	C	cell	35	46	8636	30241	3.5e-11	1.7e-10	// Os03g0192800 // Os09g0426500 // Os11g0448400 // Os11g0120200 // Os01g0156300 // Os04g0675600 // Os08g0258200 // Os06g0499000 // Os12g0611700 // Os10g0445500 // Os12g0175500 // Os03g0830300 // Os12g0615300 // Os06g0359400 // Os06g0150100 // Os04g0428900 // Os06g0573600 // Os05g0241200 // Os04g0643200 // Os03g0791700 // Os05g0491500 // Os11g0247000 // Os05g0540600 // Os02g0823100 // Os08g0392700…
GO:0044464	C	cell part	35	46	8636	30241	3.5e-11	1.7e-10	// Os03g0192800 // Os09g0426500 // Os11g0448400 // Os11g0120200 // Os01g0156300 // Os04g0675600 // Os08g0258200 // Os06g0499000 // Os12g0611700 // Os10g0445500 // Os12g0175500 // Os03g0830300 // Os12g0615300 // Os06g0359400 // Os06g0150100 // Os04g0428900 // Os06g0573600 // Os05g0241200 // Os04g0643200 // Os03g0791700 // Os05g0491500 // Os11g0247000 // Os05g0540600 // Os02g0823100 // Os08g0392700…
GO:0005739	C	mitochondrion	5	46	163	30241	5.6e-06	2.5e-05	// Os03g0318400 // Os01g0156300 // Os08g0392700 // Os04g0643200 // Os08g0258200
GO:0016021	C	integral to membrane	5	46	1015	30241	0.019	0.08	// Os03g0791700 // Os03g0594400 // Os02g0823100 // Os03g0830300 // Os05g0241200
GO:0031224	C	intrinsic to membrane	5	46	1031	30241	0.02	0.08	// Os03g0791700 // Os03g0594400 // Os02g0823100 // Os03g0830300 // Os05g0241200
GO:0044425	C	membrane part	5	46	1373	30241	0.057	0.22	// Os03g0791700 // Os03g0594400 // Os02g0823100 // Os03g0830300 // Os05g0241200
GO:0016020	C	membrane	6	46	2907	30241	0.28	1	// Os09g0426500 // Os03g0791700 // Os03g0594400 // Os03g0830300 // Os02g0823100 // Os05g0241200
